# Supplementary material for: Sustainable purification-free synthesis of N–H ketimines by solid acid catalysis
Source: Nat Commun. 2025 Dec 10;16:10904. doi: 10.1038/s41467-025-66949-5 (PMC12695866; doi:10.1038/s41467-025-66949-5)
Supplement: Supplementary file 3 — Source Data [file 41467_2025_66949_MOESM3_ESM.zip]

Archive with 4 entries (3 files):
- Source data/
- Source data/Adsorption and desorption isotherm for catalyst analysis (Fig. S2 and S3).xlsx
- Source data/IR-ATR and XRD spectra for catalyst analysis (Fig. S4 and S5).xlsx
- Source data/XPS spectra for catalyst analysis (Fig. S6–S10).xlsx
