# Supplementary material for: Sustainable purification-free synthesis of N–H ketimines by solid acid catalysis
Source: Nat Commun. 2025 Dec 10;16:10904. doi: 10.1038/s41467-025-66949-5 (PMC12695866; doi:10.1038/s41467-025-66949-5)
Supplement: Supplementary file 3 — Source Data [file 41467_2025_66949_MOESM3_ESM.zip › Source data/Adsorption and desorption isotherm for catalyst analysis (Fig. S2 and S3).xlsx]

## Sheet: No.1
【Adsorption/desorption isotherm (Fig. S2 in the Supporting Information)】						meso-Al2O3/SO42-			BELMaster ver. 7.4.2.3		【BET method】								BELMaster ver. 7.4.2.3			【BJH method (Fig. S3 in the Supporting Information)】								BELMaster ver. 7.4.2.3				【BJH method (Fig. S3 in the Supporting Information)】								BELMaster ver. 7.4.2.3
											Starting point	Starting point	Starting point	29								Plot data	Plot data: Adsorption side	Adsorption side										プロットデータ		脱着側
No	pe/kPa	p0/kPa	p/p0	Va/cm3(STP)g-1	Mask						End point	End point	End point	37								Reference t-curve data	Reference t-curve data: Alumina-BEL.t	Alumina-BEL.t										基準t曲線データ		Alumina-BEL.t
ADS											Slope	Slope	Slope	0.01187								Vp		0.4555		[cm3 g-1]								Vp		0.4625		[cm3 g-1]
1	2.0218e-06	102.12	1.9799e-08	0.00097731	1						Intercept	Intercept	Intercept	0.00016414								dp,peak(Vol)		4.2379		[nm]								dp,peak(Vol)		3.7443		[nm]
2	3.1656e-06	102.12	3.0998e-08	0.0021312	1						Correlation coefficient	Correlation coefficient	Correlation coefficient	0.9999								ap		452.33		[m2 g-1]								ap		479.47		[m2 g-1]
3	4.1179e-06	102.13	4.0322e-08	0.0050293	1						Vm			83.098	[cm3(STP) g-1]							Average pore diameter	Average pore diameter: 4.0283 nm	4.0283		[nm]								平均細孔径		3.8583		[nm]
4	4.616e-06	102.11	4.5209e-08	0.011236	1						as,BETmp			361.68	[m2 g-1]							Median pore diameter	Median pore diameter: 3.9209 nm	3.9209		[nm]								中位細孔径		3.5738		[nm]
5	4.9825e-06	102.1	4.8799e-08	0.025695	1						C			73.315
6	5.482e-06	102.09	5.3696e-08	0.06004	1						Total pore volume (at p/p0 = 0.9950)	Total pore volume (at p/p0 = 0.9950)	Total pore volume (at p/p0 = 0.9950)	0.4385	[cm3 g-1]							No	p/p0	dp/nm	dVp/dlogdp	dVp/ddp	dap/ddp	dap/dlogdp	SVp/cm3g-1	Sap/m2g-1				No	p/p0	dp/nm	dVp/dlogdp	dVp/ddp	dap/ddp	dap/dlogdp	SVp/cm3g-1	Sap/m2g-1
7	5.8807e-06	102.05	5.7627e-08	0.1335	1						Average pore diameter (cylindrical model)	Average pore diameter (cylindrical model)	Average pore diameter (cylindrical model)	4.8497	[nm]							1	0.995	361.36	0.012667	1.5264e-05	0.00016896	0.1402	0.4555	452.33				1	0.995	361.36	0.020583	2.4804e-05	0.00027456	0.2278	0.4625	479.47
8	7.1559e-06	102.05	7.012e-08	0.2896	1																	2	0.994	305.73	0.015007	2.1358e-05	0.00027944	0.1963	0.4545	452.32				2	0.994	305.73	0.024386	3.4707e-05	0.00045408	0.319	0.4609	479.45
9	8.741e-06	102.04	8.566e-08	0.6181	1						No	p/p0	p/Va(p0-p)									3	0.993	265.13	0.01739	2.8527e-05	0.0004304	0.2624	0.4536	452.31				3	0.993	265.13	0.028259	4.6356e-05	0.00069938	0.4263	0.4593	479.43
10	1.2804e-05	102.04	1.2548e-07	1.2898	1						0	0	0									4	0.992	234.18	0.019816	3.679e-05	0.00062842	0.3385	0.4526	452.29				4	0.992	234.18	0.0154	2.8591e-05	0.00048837	0.263	0.4576	479.41
11	2.1111e-05	102.03	2.0691e-07	2.824	1						1	1.9799e-08	2.0259e-05									5	0.991	209.79	0.02225	4.6101e-05	0.00087899	0.4242	0.4516	452.28				5	0.991	209.79	0.0070473	1.4602e-05	0.00027841	0.1344	0.4569	479.39
12	4.6257e-05	101.97	4.5363e-07	5.5233	1						2	3.0998e-08	1.4545e-05									6	0.99	190.06	0.024642	5.6349e-05	0.0011859	0.5186	0.4506	452.26				6	0.99	190.06	0.00784	1.7928e-05	0.0003773	0.165	0.4566	479.39
13	0.00012232	101.87	1.2008e-06	11.076	1						3	4.0322e-08	8.0174e-06									7	0.989	167.46	0.028106	7.3054e-05	0.001745	0.6713	0.4496	452.24				7	0.989	167.46	0.0089897	2.3366e-05	0.00055813	0.2147	0.4562	479.38
14	0.00033092	101.82	3.2502e-06	14.648	1						4	4.5209e-08	4.0235e-06									8	0.987	143.67	0.032998	9.9909e-05	0.0027816	0.9187	0.4476	452.19				8	0.987	143.67	0.010627	3.2177e-05	0.00089582	0.2959	0.4556	479.37
15	0.0013587	101.74	1.3354e-05	20.413	1						5	4.8799e-08	1.8992e-06									9	0.985	122.66	0.039061	0.00013867	0.0045219	1.2738	0.4455	452.13				9	0.985	122.66	0.012656	4.4929e-05	0.0014651	0.4127	0.455	479.35
16	0.033401	101.75	0.00032827	34.975	1						6	5.3696e-08	8.9434e-07									10	0.982	106.25	0.013641	5.581e-05	0.0021011	0.5136	0.4425	452.03				10	0.982	106.25	0.014784	6.0487e-05	0.0022772	0.5566	0.454	479.32
17	0.1188	101.75	0.0011674	42.002	1						7	5.7627e-08	4.3179e-07									11	0.98	92.528	0.01349	6.3484e-05	0.0027444	0.5832	0.4419	452.01				11	0.98	92.528	0.017193	8.0913e-05	0.0034979	0.7433	0.4533	479.29
18	0.2234	101.72	0.002196	45.793	1						8	7.012e-08	2.4215e-07									12	0.976	78.386	0.016328	9.0637e-05	0.0046251	0.8332	0.4409	451.96				12	0.976	78.386	0.01596	8.8593e-05	0.0045208	0.8144	0.452	479.23
19	0.3192	101.73	0.003138	48.012	1						9	8.566e-08	1.3858e-07									13	0.972	68.045	0.019183	0.00012261	0.0072074	1.1276	0.4398	451.91				13	0.972	68.045	0.0071387	4.5627e-05	0.0026822	0.4196	0.4509	479.18
20	0.42	101.71	0.0041288	49.79	1						10	1.2548e-07	9.7286e-08									14	0.968	59.396	0.022361	0.00016378	0.01103	1.5059	0.4387	451.85				14	0.968	59.396	0.0084177	6.1653e-05	0.004152	0.5669	0.4505	479.16
21	0.527	101.7	0.0051821	51.311	1						11	2.0691e-07	7.3269e-08									15	0.963	51.412	0.021817	0.00018462	0.014364	1.6974	0.4373	451.75				15	0.963	51.412	0.00999	8.454e-05	0.0065774	0.7772	0.45	479.12
22	0.7274	101.72	0.0071515	53.573	1						12	4.5363e-07	8.2129e-08									16	0.957	44.371	0.023958	0.00023492	0.021178	2.1598	0.4359	451.64				16	0.957	44.371	0.0085968	8.4296e-05	0.0075992	0.775	0.4494	479.07
23	0.865	101.71	0.0085045	54.784	1						13	1.2008e-06	1.0842e-07									17	0.95	38.028	0.028507	0.00032628	0.034321	2.9986	0.4344	451.51				17	0.95	38.028	0.006026	6.8971e-05	0.0072549	0.6339	0.4488	479.02
24	1.0246	101.72	0.010073	56.085	1						14	3.2502e-06	2.2189e-07									18	0.941	32.681	0.028296	0.00037663	0.046097	3.4633	0.4324	451.3				18	0.941	32.681	0.0066403	8.8384e-05	0.010818	0.8127	0.4484	478.98
25	1.909	101.7	0.018771	61.264	1						15	1.3354e-05	6.542e-07									19	0.932	28.328	0.027897	0.00042846	0.060499	3.9391	0.4307	451.09				19	0.932	28.328	0.0061753	9.4842e-05	0.013392	0.872	0.448	478.93
26	2.1326	101.69	0.02097	62.275	1						16	0.00032827	9.389e-06									20	0.921	24.541	0.030805	0.00054604	0.089	5.0211	0.4289	450.83				20	0.921	24.541	0.011469	0.00020329	0.033134	1.8693	0.4476	478.87
27	3.1355	101.71	0.030827	66.104	1						17	0.0011674	2.7825e-05									21	0.909	21.331	0.029885	0.00060946	0.1143	5.604	0.427	450.53				21	0.909	21.331	0.013709	0.00027959	0.052429	2.5708	0.4469	478.76
28	4.2396	101.68	0.041697	69.317	1						18	0.002196	4.8062e-05									22	0.895	18.456	0.03331	0.0007853	0.1702	7.2195	0.4252	450.19				22	0.895	18.456	0.015204	0.00035845	0.077689	3.2953	0.4461	478.6
29	5.3186	101.68	0.052305	72.138	1						19	0.003138	6.5565e-05									23	0.878	15.937	0.036701	0.0010019	0.2515	9.2117	0.423	449.72				23	0.878	15.937	0.022761	0.00062134	0.156	5.7128	0.4451	478.39
30	7.9662	101.69	0.078339	77.79	1						20	0.0041288	8.3268e-05									24	0.859	13.828	0.037714	0.0011864	0.3432	10.909	0.4207	449.14				24	0.859	13.828	0.036275	0.0011411	0.3301	10.493	0.4436	478.03
31	10.66	101.68	0.1048	82.723	1						21	0.0051821	0.00010152									25	0.838	12.059	0.048909	0.0017641	0.5852	16.223	0.4185	448.48				25	0.838	12.059	0.056998	0.0020558	0.6819	18.906	0.4415	477.4
32	13.358	101.68	0.1314	87.316	1						22	0.0071515	0.00013445									26	0.814	10.549	0.049006	0.0020205	0.7661	18.582	0.4156	447.54				26	0.814	10.549	0.078621	0.0032415	1.2291	29.812	0.4381	476.29
33	16.064	101.69	0.158	91.467	1						23	0.0085045	0.00015657									27	0.787	9.2268	0.055099	0.0025974	1.126	23.887	0.4128	446.46				27	0.787	9.2268	0.113	0.0053282	2.3099	49	0.4336	474.57
34	18.713	101.67	0.1841	95.68	1						24	0.010073	0.00018143									28	0.756	8.0754	0.061056	0.0032883	1.6288	30.243	0.4095	445.06				28	0.756	8.0754	0.1132	0.0060968	3.0199	56.073	0.427	471.7
35	21.421	101.66	0.2107	99.942	1						25	0.018771	0.00031226									29	0.722	7.0819	0.1042	0.0063997	3.6147	58.859	0.4061	443.34				29	0.722	7.0819	0.1117	0.0068592	3.8742	63.085	0.4205	468.5
36	24.101	101.67	0.2371	104.43	1						26	0.02097	0.00034395									30	0.684	6.2141	0.3141	0.02198	14.149	202.16	0.4001	439.98				30	0.684	6.2141	0.1002	0.0070108	4.5129	64.481	0.4141	464.91
37	26.743	101.66	0.2631	109.22	1						27	0.030827	0.00048118									31	0.642	5.4581	0.6211	0.049485	36.266	455.15	0.3824	428.55				31	0.642	5.4581	0.1073	0.0085519	6.2673	78.657	0.4085	461.26
38	31.937	101.65	0.3142	119.48	1						28	0.041697	0.00062771									32	0.596	4.8039	1.2428	0.1125	93.681	1034.9	0.3475	403.03				32	0.596	4.8039	0.2847	0.025768	21.456	237.02	0.4025	456.85
39	35.697	101.65	0.3512	128.21	1						29	0.052305	0.0007651									33	0.547	4.2379	1.4893	0.1528	144.24	1405.7	0.2795	346.39				33	0.547	4.2379	1.7558	0.1802	170.05	1657.2	0.3869	443.88
40	40.622	101.63	0.3997	141.92	1						30	0.078339	0.0010927									34	0.495	3.7443	1.2242	0.1422	151.89	1307.8	0.1989	270.34				34	0.495	3.7443	2.897	0.3364	359.42	3094.8	0.2919	354.22
41	45.561	101.62	0.4483	159.07	1						31	0.1048	0.0014157									35	0.441	3.3091	0.8759	0.1151	139.14	1058.8	0.1335	200.45				35	0.441	3.3091	1.3245	0.174	210.39	1601	0.1371	188.84
42	50.462	101.61	0.4966	180.96	1						32	0.1314	0.0017321									36	0.385	2.989	0.6814	0.099061	132.57	911.93	0.086293	143.37				36	0.385	2.989	0.6127	0.08907	119.2	819.96	0.065678	102.53
43	51.232	101.6	0.5042	185.17	1						33	0.158	0.0020511									37	0.35	2.7244	0.4584	0.073143	107.39	673	0.063515	112.88				37	0.35	2.7244	0.4061	0.064805	95.147	596.28	0.045197	75.119
44	55.913	101.61	0.5503	210.45	1						34	0.1841	0.0023578									38	0.3	2.4373	0.3071	0.054782	89.907	504.02	0.041633	80.756				38	0.3	2.4373	0.2349	0.041903	68.77	385.53	0.025809	46.654
45	61.213	101.62	0.6024	236.26	1						35	0.2107	0.002671									39	0.25	2.1738	0.2238	0.044757	82.357	411.76	0.026561	56.02				39	0.25	2.1738	0.1661	0.033212	61.114	305.56	0.014281	27.734
46	67.483	101.59	0.6643	251.87	1						36	0.2371	0.0029754									40	0.2	1.9038	0.1394	0.03187	66.961	292.98	0.01529	35.28				40	0.2	1.9038	0.094199	0.02153	45.234	197.92	0.0059171	12.344
47	72.685	101.59	0.7155	255.56	1						37	0.2631	0.0032684									41	0.14	1.66	0.056826	0.014885	35.869	136.93	0.0061076	15.988				41	0.14	1.66	-0.005466	-0.0014318	-3.4501	-13.171	-0.00028578	-0.6886
48	77.309	101.58	0.761	257.74	1						38	0.3142	0.0038342									42	0.1	1.421	0.036762	0.011271	31.727	103.48	0.0031365	8.8288
49	82.341	101.58	0.8106	260.23	1						39	0.3512	0.0042216
50	87.438	101.6	0.8606	263.16	1						40	0.3997	0.0046914
51	90.085	101.59	0.8867	264.91	1						41	0.4483	0.0051094
52	92.677	101.58	0.9123	266.8	1						42	0.4966	0.0054521
53	95.165	101.57	0.9369	269.09	1
54	97.647	101.56	0.9615	272.25	1
55	99.685	101.53	0.9819	275.59	1
56	101.17	101.54	0.9963	284.29	1
DES
1	100.7	101.55	0.9916	279.73	1
2	98.842	101.56	0.9733	276.08	1
3	96.811	101.55	0.9533	274.79	1
4	94.93	101.55	0.9348	274.23	1
5	93.458	101.56	0.9203	273.9	1
6	90.988	101.55	0.896	273.09	1
7	88.424	101.54	0.8708	272.29	1
8	85.921	101.52	0.8464	271.2	1
9	80.998	101.54	0.7977	268.01	1
10	76.015	101.52	0.7487	263.33	1
11	70.824	101.53	0.6976	259.18	1
12	65.682	101.52	0.647	256.15	1
13	60.683	101.52	0.5977	253.45	1
14	55.842	101.51	0.5501	249.04	1
15	51.559	101.51	0.5079	227.27	1
16	50.617	101.51	0.4986	219.09	1
17	47.306	101.48	0.4662	187.52	1
18	45.746	101.47	0.4508	171.36	1
19	42.257	101.47	0.4164	149	1
20	40.163	101.44	0.3959	141.63	1
21	35.74	101.43	0.3524	129.23	1
22	35.324	101.43	0.3482	128.29	1
23	30.252	101.41	0.2983	116.82	1
24	24.995	101.41	0.2465	106.78	1
25	19.624	101.41	0.1935	97.762	1
26	14.67	101.38	0.1447	89.968	1
27	9.8666	101.37	0.097334	81.976	1
Pre-treatment		400 °C for 4 h
Sample tube		Standard sample tube
Leak check result (Pa/min)		0.005992
Instrument	Instrument	BELSORP MAX X
Serial No. (S/N)	Serial No. (S/N)	18
Version	Version	BELControl Version 1.4.3
Sample mass	Sample mass: 0.0437 g	0.0437	[g]		Molecular diameter	Molecular diameter: 0.354 nm	0.354	[nm]
Manifold volume	Manifold volume: 16.548 cm³	16.548	[cm3]		Saturation vapor pressure	Saturation vapor pressure: 101.67 kPa	101.67	[kPa]
Free space	Free space: 35.458 cm³	35.458	[cm3]		Saturation vapor pressure measurement	Saturation vapor pressure measurement: Experimental	Measured
Adsorbate	Adsorbate: N₂	N2			Molecular cross-sectional area	Molecular cross-sectional area: 0.162 nm²	0.162	[nm2]
Manifold temperature	Manifold temperature: 50 °C	50	[℃]		Adsorbate molecular weight	Adsorbate molecular weight: 28.013 g·mol⁻¹	28.013
Adsorption temperature	Adsorption temperature: 77.35 K	77.35	[K]		Smoothing	Smoothing: None	None
Thermal transpiration correction	Thermal transpiration correction: Applied	Applied			Mask	Mask: None	None
Non-ideality correction	Non-ideality correction: Applied (virial)	Applied (virial)			Number of adsorption data points	Number of adsorption data points: 56	56
Free space determination method	Free space determination method: Fixed	Fixed			Number of desorption data points	Number of desorption data points: 27	27

## Sheet: No.2
【Adsorption/desorption isotherm (Fig. S2 in the Supporting Information)】						meso-Al2O3/SO42- in sol				BELMaster ver. 7.4.2.3		【BET method】							BELMaster ver. 7.4.2.3			【BJH method (Fig. S3 in the Supporting Information)】								BELMaster ver. 7.4.2.3			【BJH method (Fig. S3 in the Supporting Information)】								BELMaster ver. 7.4.2.3
											Starting point	Starting point	Starting point	29								Plot data	Plot data: Adsorption side	Adsorption side									Plot data	Plot data: Adsorption side	Desorption side
No	pe/kPa	p0/kPa	p/p0	Va/cm3(STP)g-1	Mask						End point	End point	End point	37								Reference t-curve data	Reference t-curve data: Alumina-BEL.t	Alumina-BEL.t									Reference t-curve data	Reference t-curve data: Alumina-BEL.t	Alumina-BEL.t
ADS											Slope	Slope	Slope	0.013109								Vp		0.4331		[cm3 g-1]							Vp		0.4409		[cm3 g-1]
1	2.8626e-06	102.12	2.8031e-08	0.00085025	1						Intercept	Intercept	Intercept	0.00013877								dp,peak(Vol)		4.8039		[nm]							dp,peak(Vol)		4.2379		[nm]
2	3.6078e-06	102.12	3.5329e-08	0.0019561	1						Correlation coefficient	Correlation coefficient	Correlation coefficient	1								ap		399.67		[m2 g-1]							ap		432.57		[m2 g-1]
3	3.9861e-06	102.15	3.9024e-08	0.0042569	1						Vm			75.482	[cm3(STP) g-1]							Average pore diameter	Average pore diameter: 4.0283 nm	4.3344		[nm]							Average pore diameter	Average pore diameter: 4.0283 nm	4.0769		[nm]
4	4.6269e-06	102.11	4.5312e-08	0.0092242	1						as,BETmp			328.53	[m2 g-1]							Median pore diameter	Median pore diameter: 3.9209 nm	4.3293		[nm]							Median pore diameter	Median pore diameter: 3.9209 nm	3.8986		[nm]
5	4.5629e-06	102.09	4.4695e-08	0.021952	1						C			95.469
6	5.2385e-06	102.08	5.1316e-08	0.051811	1						Total pore volume (at p/p0 = 0.9950)	Total pore volume (at p/p0 = 0.9950)	Total pore volume (at p/p0 = 0.9950)	0.4226	[cm3 g-1]							No	p/p0	dp/nm	dVp/dlogdp	dVp/ddp	dap/ddp	dap/dlogdp	SVp/cm3g-1	Sap/m2g-1			No	p/p0	dp/nm	dVp/dlogdp	dVp/ddp	dap/ddp	dap/dlogdp	SVp/cm3g-1	Sap/m2g-1
7	5.3745e-06	102.05	5.2666e-08	0.1116	1						Average pore diameter (cylindrical model)	Average pore diameter (cylindrical model)	Average pore diameter (cylindrical model)	5.1455	[nm]							1	0.995	361.36	0.0077082	9.289e-06	0.00010282	0.085324	0.4331	399.67			1	0.995	361.36	0.019974	2.407e-05	0.00026644	0.2211	0.4409	432.57
8	6.0677e-06	102.06	5.9451e-08	0.2324	1																	2	0.994	305.73	0.0091324	1.2997e-05	0.00017005	0.1195	0.4325	399.66			2	0.994	305.73	0.0011417	1.625e-06	2.126e-05	0.014938	0.4393	432.55
9	7.0711e-06	102.04	6.9297e-08	0.5531	1						No	p/p0	p/Va(p0-p)									3	0.993	265.13	0.010583	1.736e-05	0.00026191	0.1597	0.4319	399.65			3	0.993	265.13	0.0011773	1.9312e-06	2.9137e-05	0.017762	0.4392	432.55
10	9.6425e-06	102.03	9.4509e-08	1.2009	1						0	0	0									4	0.992	234.18	0.012059	2.2389e-05	0.00038242	0.206	0.4313	399.64			4	0.992	234.18	0.001367	2.538e-06	4.3352e-05	0.02335	0.4392	432.55
11	1.9558e-05	101.99	1.9177e-07	2.8506	1						1	2.8031e-08	3.2968e-05									5	0.991	209.79	0.01354	2.8055e-05	0.0005349	0.2582	0.4307	399.63			5	0.991	209.79	0.0015529	3.2175e-06	6.1346e-05	0.029607	0.4391	432.55
12	4.4696e-05	102.01	4.3816e-07	4.6606	1						2	3.5329e-08	1.8061e-05									6	0.99	190.06	0.014996	3.4291e-05	0.00072168	0.3156	0.4301	399.62			6	0.99	190.06	0.0017298	3.9554e-06	8.3245e-05	0.036404	0.439	432.55
13	0.00019498	101.9	1.9134e-06	8.7722	1						3	3.9024e-08	9.1671e-06									7	0.989	167.46	0.017104	4.4457e-05	0.0010619	0.4085	0.4294	399.61			7	0.989	167.46	0.0019865	5.1632e-06	0.00012333	0.047448	0.439	432.54
14	0.00038882	101.83	3.8182e-06	10.851	1						4	4.5312e-08	4.9123e-06									8	0.987	143.67	0.020081	6.0799e-05	0.0016927	0.5591	0.4282	399.58			8	0.987	143.67	0.0023529	7.1239e-06	0.00019834	0.065506	0.4388	432.54
15	0.00241	101.78	2.3678e-05	17.499	1						5	4.4695e-08	2.036e-06									9	0.985	122.66	0.011175	3.9669e-05	0.0012936	0.3644	0.427	399.54			9	0.985	122.66	0.0028068	9.9643e-06	0.00032493	0.091531	0.4387	432.54
16	0.070708	101.76	0.00069484	34.896	1						6	5.1316e-08	9.9045e-07									10	0.982	106.25	0.0026533	1.0855e-05	0.00040867	0.09989	0.4261	399.52			10	0.982	106.25	0.0032824	1.3429e-05	0.00050558	0.1236	0.4385	432.53
17	0.1096	101.74	0.0010775	37.672	1						7	5.2666e-08	4.7185e-07									11	0.98	92.528	0.0031976	1.5048e-05	0.00065055	0.1382	0.426	399.51			11	0.98	92.528	0.0038205	1.798e-05	0.00077726	0.1652	0.4383	432.52
18	0.2375	101.73	0.002335	42.665	1						8	5.9451e-08	2.5579e-07									12	0.976	78.386	0.0039503	2.1928e-05	0.001119	0.2016	0.4258	399.5			12	0.976	78.386	0.0045763	2.5403e-05	0.0012963	0.2335	0.438	432.51
19	0.326	101.71	0.0032055	44.814	1						9	6.9297e-08	1.2528e-07									13	0.972	68.045	0.0047028	3.0058e-05	0.0017669	0.2765	0.4255	399.49			13	0.972	68.045	0.0050552	3.2311e-05	0.0018994	0.2972	0.4377	432.5
20	0.4258	101.75	0.0041849	46.665	1						10	9.4509e-08	7.87e-08									14	0.968	59.396	0.0053691	3.9325e-05	0.0026483	0.3616	0.4252	399.47			14	0.968	59.396	0.0042602	3.1202e-05	0.0021013	0.2869	0.4374	432.48
21	0.5275	101.75	0.0051843	48.172	1						11	1.9177e-07	6.7273e-08									15	0.963	51.412	0.0044817	3.7927e-05	0.0029508	0.3487	0.4249	399.45			15	0.963	51.412	0.0050042	4.2348e-05	0.0032948	0.3893	0.4372	432.46
22	0.7287	101.75	0.0071614	50.473	1						12	4.3816e-07	9.4015e-08									16	0.957	44.371	0.0053627	5.2584e-05	0.0047404	0.4834	0.4246	399.43			16	0.957	44.371	0.0037688	3.6955e-05	0.0033314	0.3397	0.4369	432.44
23	0.8725	101.75	0.0085746	51.764	1						13	1.9134e-06	2.1812e-07									17	0.95	38.028	0.0064407	7.3718e-05	0.0077541	0.6775	0.4243	399.4			17	0.95	38.028	0.0022028	2.5212e-05	0.002652	0.2317	0.4366	432.41
24	1.0356	101.73	0.01018	53.037	1						14	3.8182e-06	3.5189e-07									18	0.941	32.681	0.0044346	5.9026e-05	0.0072244	0.5428	0.4238	399.35			18	0.941	32.681	0.0021838	2.9066e-05	0.0035575	0.2673	0.4365	432.4
25	1.8913	101.73	0.018592	57.949	1						15	2.3678e-05	1.3532e-06									19	0.932	28.328	0.0039754	6.1055e-05	0.0086211	0.5613	0.4236	399.32			19	0.932	28.328	0.0051263	7.8732e-05	0.011117	0.7238	0.4363	432.38
26	2.1337	101.71	0.020979	58.938	1						16	0.00069484	1.9925e-05									20	0.921	24.541	0.0058753	0.00010414	0.016974	0.9576	0.4233	399.28			20	0.921	24.541	0.0048777	8.6459e-05	0.014092	0.795	0.436	432.34
27	3.1239	101.71	0.030713	62.195	1						17	0.0010775	2.8634e-05									21	0.909	21.331	0.0095316	0.00019438	0.036451	1.7874	0.423	399.22			21	0.909	21.331	0.0057337	0.00011693	0.021927	1.0752	0.4357	432.29
28	4.2179	101.7	0.041472	65.16	1						18	0.002335	5.4856e-05									22	0.895	18.456	0.011772	0.00027752	0.060149	2.5513	0.4224	399.11			22	0.895	18.456	0.0087343	0.00020591	0.044629	1.8931	0.4354	432.22
29	5.2936	101.72	0.052041	67.586	1						19	0.0032055	7.176e-05									23	0.878	15.937	0.012172	0.00033228	0.083399	3.0551	0.4216	398.95			23	0.878	15.937	0.010499	0.00028661	0.071936	2.6352	0.4348	432.1
30	7.9431	101.72	0.078089	72.57	1						20	0.0041849	9.0057e-05									24	0.859	13.828	0.0025128	7.9045e-05	0.022865	0.7269	0.4208	398.76			24	0.859	13.828	0.011376	0.00035785	0.1035	3.2906	0.4341	431.93
31	10.646	101.7	0.1047	77.03	1						21	0.0051843	0.00010818									25	0.838	12.059	0.0039538	0.00014261	0.047303	1.3115	0.4207	398.71			25	0.838	12.059	0.01206	0.00043498	0.1443	4.0003	0.4334	431.74
32	13.339	101.7	0.1312	81.138	1						22	0.0071614	0.00014291									26	0.814	10.549	0.020764	0.00085609	0.3246	7.8733	0.4205	398.64			26	0.814	10.549	0.014813	0.00061074	0.2316	5.6168	0.4327	431.5
33	16.072	101.71	0.158	84.895	1						23	0.0085746	0.00016708									27	0.787	9.2268	0.02444	0.0011521	0.4995	10.595	0.4193	398.18			27	0.787	9.2268	0.018941	0.00089287	0.3871	8.2112	0.4319	431.18
34	18.742	101.7	0.1843	88.57	1						24	0.01018	0.00019392									28	0.756	8.0754	0.044784	0.0024119	1.1947	22.183	0.4178	397.56			28	0.756	8.0754	0.021583	0.0011624	0.5758	10.69	0.4308	430.7
35	21.445	101.69	0.2109	92.131	1						25	0.018592	0.00032691									29	0.722	7.0819	0.1449	0.0089003	5.027	81.857	0.4153	396.29			29	0.722	7.0819	0.026771	0.0016441	0.9286	15.121	0.4295	430.09
36	24.12	101.69	0.2372	95.741	1						26	0.020979	0.00036358									30	0.684	6.2141	0.4894	0.034253	22.049	315.04	0.407	391.63			30	0.684	6.2141	0.035281	0.0024693	1.5895	22.711	0.428	429.22
37	26.81	101.69	0.2637	99.554	1						27	0.030713	0.00050946									31	0.642	5.4581	1.3589	0.1083	79.35	995.86	0.3793	373.81			31	0.642	5.4581	0.039716	0.0031646	2.3192	29.106	0.426	427.94
38	32.115	101.69	0.3158	107.11	1						28	0.041472	0.00066401									32	0.596	4.8039	1.8868	0.1708	142.22	1571	0.3031	317.96			32	0.596	4.8039	0.1513	0.013701	11.408	126.02	0.4238	426.31
39	35.835	101.7	0.3524	113.37	1						29	0.052041	0.00081227									33	0.547	4.2379	1.4333	0.1471	138.81	1352.8	0.1999	231.98			33	0.547	4.2379	5.2456	0.5383	508.03	4951.1	0.4155	419.41
40	40.762	101.67	0.4009	123.68	1						30	0.078089	0.0011672									34	0.495	3.7443	0.9495	0.1103	117.8	1014.3	0.1223	158.79			34	0.495	3.7443	1.5368	0.1785	190.67	1641.8	0.1317	151.55
41	45.666	101.68	0.4491	137.44	1						31	0.1047	0.0015178									35	0.441	3.3091	0.581	0.076347	92.287	702.28	0.071589	104.59			35	0.441	3.3091	0.5522	0.07256	87.71	667.45	0.049592	63.819
42	50.562	101.67	0.4973	156.27	1						32	0.1312	0.0018607									36	0.385	2.989	0.3754	0.05457	73.028	502.36	0.040266	66.73			36	0.385	2.989	0.3201	0.046528	62.266	428.33	0.019823	27.834
43	51.305	101.67	0.5046	159.68	1						33	0.158	0.0022106									37	0.35	2.7244	0.1944	0.031022	45.547	285.44	0.027718	49.938			37	0.35	2.7244	0.1233	0.019674	28.885	181.02	0.0091241	13.516
44	55.646	101.66	0.5474	184.12	1						34	0.1843	0.0025507									38	0.3	2.4373	0.1027	0.018317	30.062	168.53	0.018437	36.312			38	0.3	2.4373	0.023484	0.0041891	6.8751	38.542	0.0032383	4.8748
45	60.269	101.65	0.5929	218.79	1						35	0.2109	0.0029006									39	0.25	2.1738	0.1038	0.020764	38.207	191.03	0.013398	28.041			39	0.25	2.1738	0.054079	0.010816	19.903	99.511	0.0020858	2.9833
46	61.43	101.62	0.6045	227.59	1						36	0.2372	0.0032476									40	0.2	1.9038	0.083385	0.019058	40.041	175.19	0.0081689	18.419			40	0.2	1.9038	0.024176	0.0055256	11.609	50.795	-0.0006381	-2.029
47	66.688	101.62	0.6562	257.53	1						37	0.2637	0.0035966									41	0.14	1.66	0.030954	0.0081081	19.538	74.588	0.0026782	6.883			41	0.14	1.66	-0.042653	-0.011173	-26.923	-102.78	-0.0022301	-5.3738
48	74.137	101.62	0.7296	264	1						38	0.3158	0.0043096									42	0.1	1.421	0.012422	0.0038085	10.72	34.966	0.0010598	2.9832
49	77.486	101.6	0.7626	264.55	1						39	0.3524	0.0047991
50	82.385	101.53	0.8115	265.64	1						40	0.4009	0.0054111
51	87.624	101.6	0.8624	265.92	1						41	0.4491	0.0059313
52	90.161	101.61	0.8873	266.54	1						42	0.4973	0.006331
53	92.773	101.62	0.913	267.13	1
54	95.377	101.61	0.9387	267.51	1
55	97.884	101.6	0.9635	268.25	1
56	99.938	101.59	0.9838	269.1	1
57	101.46	101.59	0.9987	274.58	1
DES
1	100.97	101.58	0.994	270.12	1
2	98.386	101.57	0.9687	269	1
3	96.997	101.57	0.955	268.57	1
4	95.986	101.55	0.9452	268.41	1
5	94.979	101.54	0.9354	268.37	1
6	93.481	101.52	0.9208	268.12	1
7	90.898	101.53	0.8953	267.77	1
8	88.4	101.53	0.8707	267.33	1
9	85.875	101.56	0.8456	266.87	1
10	80.853	101.54	0.7962	266.16	1
11	75.802	101.56	0.7464	265.34	1
12	70.769	101.54	0.6969	264.53	1
13	65.702	101.55	0.647	263.54	1
14	60.596	101.55	0.5967	262.55	1
15	55.637	101.54	0.5479	260.96	1
16	53.192	101.53	0.5239	223.48	1
17	52.205	101.51	0.5143	193.5	1
18	51.281	101.51	0.5052	177.05	1
19	50.46	101.51	0.4971	167.54	1
20	46.935	101.51	0.4624	144.04	1
21	45.358	101.51	0.4468	137.36	1
22	40.782	101.47	0.4019	123.78	1
23	35.562	101.48	0.3504	112.72	1
24	30.034	101.48	0.2959	103.84	1
25	24.376	101.47	0.2402	96.01	1
26	19.488	101.46	0.1921	89.191	1
27	14.639	101.47	0.1443	82.68	1
28	9.8859	101.43	0.097463	75.727	1
Pre-treatment		400 °C for 4 h
Sample tube		Standard sample tube
Leak check result (Pa/min)		0.006008
Instrument	Instrument	BELSORP MAX X
Serial No. (S/N)	Serial No. (S/N)	18
Version	Version	BELControl Version 1.4.3
Sample mass	Sample mass: 0.0437 g	0.0424	[g]		Molecular diameter	Molecular diameter: 0.354 nm	0.354	[nm]
Manifold volume	Manifold volume: 16.548 cm³	16.548	[cm3]		Saturation vapor pressure	Saturation vapor pressure: 101.67 kPa	101.69	[kPa]
Free space	Free space: 35.458 cm³	34.385	[cm3]		Saturation vapor pressure measurement	Saturation vapor pressure measurement: Experimental	Measured
Adsorbate	Adsorbate: N₂	N2			Molecular cross-sectional area	Molecular cross-sectional area: 0.162 nm²	0.162	[nm2]
Manifold temperature	Manifold temperature: 50 °C	50	[℃]		Adsorbate molecular weight	Adsorbate molecular weight: 28.013 g·mol⁻¹	28.013
Adsorption temperature	Adsorption temperature: 77.35 K	77.35	[K]		Smoothing	Smoothing: None	None
Thermal transpiration correction	Thermal transpiration correction: Applied	Applied			Mask	Mask: None	None
Non-ideality correction	Non-ideality correction: Applied (virial)	Applied (virial)			Number of adsorption data points	Number of adsorption data points: 56	57
Free space determination method	Free space determination method: Fixed	Fixed			Number of desorption data points	Number of desorption data points: 27	28

## Sheet: No.3
【Adsorption/desorption isotherm (Fig. S2 in the Supporting Information)】						meso-Al2O3			BELMaster ver. 7.4.3.1		【BET method】								BELMaster ver. 7.4.3.1			【BJH method (Fig. S3 in the Supporting Information)】								BELMaster ver. 7.4.3.1			【BJH method (Fig. S3 in the Supporting Information)】								BELMaster ver. 7.4.3.1
											Starting point	Starting point	Starting point	41								Plot data	Plot data: Adsorption side	Adsorption side									Plot data	Plot data: Adsorption side	Desorption side
No	pe/kPa	p0/kPa	p/p0	Va/cm3(STP)g-1	Mask						End point	End point	End point	51								Reference t-curve data	Reference t-curve data: Alumina-BEL.t	Alumina-BEL.t									Reference t-curve data	Reference t-curve data: Alumina-BEL.t	Alumina-BEL.t
ADS											Slope	Slope	Slope	0.013616								Vp		0.4505		[cm3 g-1]							Vp		0.4578		[cm3 g-1]
1	6.6227e-06	101.04	6.5543e-08	0.00082333	1						Intercept	Intercept	Intercept	0.00011551								dp,peak(Vol)		5.4581		[nm]							dp,peak(Vol)		4.8039		[nm]
2	9.4556e-06	101.37	9.3279e-08	-0.052847	1						Correlation coefficient	Correlation coefficient	Correlation coefficient	0.9999								ap		374.75		[m2 g-1]							ap		398.8		[m2 g-1]
3	6.6123e-06	101.65	6.5048e-08	-0.0065247	1						Vm			72.826	[cm3(STP) g-1]							Average pore diameter	Average pore diameter: 4.0283 nm	4.8087		[nm]							Average pore diameter	Average pore diameter: 4.0283 nm	4.5918		[nm]
4	5.5827e-06	101.78	5.4848e-08	0.039371	1						as,BETmp			316.97	[m2 g-1]							Median pore diameter	Median pore diameter: 3.9209 nm	4.8619		[nm]							Median pore diameter	Median pore diameter: 3.9209 nm	4.3579		[nm]
5	4.8337e-06	101.85	4.7458e-08	0.1481	1						C			118.87
6	5.1945e-06	101.85	5.1002e-08	0.2997	1						Total pore volume (at p/p0 = 0.9950)	Total pore volume (at p/p0 = 0.9950)	Total pore volume (at p/p0 = 0.9950)	0.4429	[cm3 g-1]							No	p/p0	dp/nm	dVp/dlogdp	dVp/ddp	dap/ddp	dap/dlogdp	SVp/cm3g-1	Sap/m2g-1			No	p/p0	dp/nm	dVp/dlogdp	dVp/ddp	dap/ddp	dap/dlogdp	SVp/cm3g-1	Sap/m2g-1
7	5.6811e-06	101.85	5.5778e-08	0.46	1						Average pore diameter (cylindrical model)	Average pore diameter (cylindrical model)	Average pore diameter (cylindrical model)	5.5885	[nm]							1	0.997	571.59	0.0070804	5.4159e-06	3.7901e-05	0.049549	0.4505	374.75			1	0.997	571.59	0.015965	1.2212e-05	8.5462e-05	0.1117	0.4578	398.8
8	6.6818e-06	101.89	6.558e-08	0.6146	1																	2	0.996	442.32	0.0091652	9.0353e-06	8.1708e-05	0.082883	0.4496	374.74			2	0.996	442.32	0.020666	2.0373e-05	0.00018424	0.1869	0.4558	398.78
9	6.0091e-06	101.89	5.8978e-08	0.7773	1						No	p/p0	p/Va(p0-p)									3	0.995	361.36	0.01125	1.3557e-05	0.00015007	0.1245	0.4488	374.74			3	0.995	361.36	0.025368	3.057e-05	0.00033838	0.2808	0.4539	398.77
10	6.9462e-06	101.85	6.8201e-08	0.9279	1						0	0	0									4	0.994	305.73	0.013357	1.901e-05	0.00024872	0.1748	0.4479	374.73			4	0.994	305.73	0.030118	4.2866e-05	0.00056082	0.394	0.4519	398.74
11	7.2025e-06	101.9	7.0682e-08	1.0998	1						1	6.5543e-08	7.9607e-05									5	0.993	265.13	0.015505	2.5434e-05	0.00038372	0.2339	0.447	374.71			5	0.993	265.13	0.034961	5.735e-05	0.00086525	0.5275	0.4499	398.72
12	7.684e-06	101.94	7.5379e-08	1.2681	1						2	9.3279e-08	-1.7651e-06									6	0.992	234.18	0.017688	3.2841e-05	0.00056096	0.3021	0.4461	374.7			6	0.992	234.18	0.034115	6.334e-05	0.0010819	0.5827	0.4479	398.69
13	8.32e-06	101.97	8.1591e-08	1.4337	1						3	6.5048e-08	-9.9696e-06									7	0.991	209.79	0.019877	4.1184e-05	0.00078523	0.379	0.4452	374.69			7	0.991	209.79	0.0071053	1.4722e-05	0.0002807	0.1355	0.4462	398.66
14	7.8489e-06	102	7.6951e-08	1.5852	1						4	5.4848e-08	1.3931e-06									8	0.99	190.06	0.022022	5.0358e-05	0.0010598	0.4635	0.4443	374.67			8	0.99	190.06	0.0079417	1.816e-05	0.00038219	0.1671	0.4458	398.65
15	8.5819e-06	101.99	8.4143e-08	1.7405	1						5	4.7458e-08	3.2047e-07									9	0.989	167.46	0.02513	6.5317e-05	0.0015602	0.6002	0.4434	374.65			9	0.989	167.46	0.0091567	2.38e-05	0.00056849	0.2187	0.4455	398.65
16	9.3627e-06	102.01	9.1782e-08	1.8958	1						6	5.1002e-08	1.702e-07									10	0.987	143.67	0.029521	8.9381e-05	0.0024884	0.8219	0.4417	374.61			10	0.987	143.67	0.010901	3.3006e-05	0.00091892	0.3035	0.4449	398.63
17	1.142e-05	102.03	1.1194e-07	2.0618	1						7	5.5778e-08	1.2125e-07									11	0.985	122.66	0.034963	0.00012412	0.0040475	1.1401	0.4399	374.56			11	0.985	122.66	0.01221	4.3347e-05	0.0014135	0.3982	0.4442	398.61
18	2.0391e-05	102.12	1.9967e-07	3.6562	1						8	6.558e-08	1.067e-07									12	0.982	106.25	0.040699	0.00016651	0.0062688	1.5323	0.4371	374.47			12	0.982	106.25	0.0047773	1.9545e-05	0.00073583	0.1799	0.4433	398.58
19	7.7165e-05	102.23	7.5485e-07	7.3788	1						9	5.8978e-08	7.5874e-08									13	0.98	92.528	0.022831	0.00010744	0.0046448	0.987	0.4353	374.4			13	0.98	92.528	0.0057112	2.6878e-05	0.0011619	0.2469	0.443	398.57
20	0.00022911	102.24	2.2409e-06	10.313	1						10	6.8201e-08	7.3502e-08									14	0.976	78.386	0.0036215	2.0103e-05	0.0010258	0.1848	0.4335	374.32			14	0.976	78.386	0.0070064	3.8892e-05	0.0019846	0.3575	0.4426	398.55
21	0.00049983	102.25	4.8885e-06	12.943	1						11	7.0682e-08	6.4266e-08									15	0.972	68.045	0.0045293	2.8949e-05	0.0017017	0.2662	0.4333	374.31			15	0.972	68.045	0.0083035	5.3072e-05	0.0031198	0.4881	0.4421	398.53
22	0.0010259	102.23	1.0034e-05	15.567	1						12	7.5379e-08	5.9441e-08									16	0.968	59.396	0.0055253	4.0469e-05	0.0027254	0.3721	0.433	374.3			16	0.968	59.396	0.0097437	7.1364e-05	0.004806	0.6562	0.4417	398.5
23	0.0023998	102.2	2.3481e-05	18.966	1						13	8.1591e-08	5.6909e-08									17	0.963	51.412	0.0067384	5.7024e-05	0.0044366	0.5243	0.4327	374.27			17	0.963	51.412	0.0075162	6.3606e-05	0.0049487	0.5848	0.4411	398.46
24	0.0028644	102.18	2.8031e-05	19.708	1						14	7.6951e-08	4.8545e-08									18	0.957	44.371	0.0081689	8.01e-05	0.0072209	0.7364	0.4323	374.24			18	0.957	44.371	0.0071585	7.0193e-05	0.0063278	0.6453	0.4406	398.42
25	0.0033897	102.18	3.3175e-05	20.429	1						15	8.4143e-08	4.8343e-08									19	0.95	38.028	0.0099126	0.00011345	0.011934	1.0427	0.4318	374.19			19	0.95	38.028	0.0077422	8.8614e-05	0.009321	0.8144	0.4401	398.38
26	0.003992	102.18	3.9068e-05	21.139	1						16	9.1782e-08	4.8413e-08									20	0.941	32.681	0.01192	0.00015866	0.019418	1.4589	0.4311	374.12			20	0.941	32.681	0.0074248	9.8825e-05	0.012096	0.9087	0.4396	398.33
27	0.0046816	102.14	4.5835e-05	21.843	1						17	1.1194e-07	5.429e-08									21	0.932	28.328	0.010027	0.000154	0.021745	1.4158	0.4303	374.03			21	0.932	28.328	0.0088355	0.0001357	0.019161	1.2476	0.4391	398.27
28	0.0054795	102.15	5.3641e-05	22.554	1						18	1.9967e-07	5.4612e-08									22	0.921	24.541	0.010097	0.00017897	0.029171	1.6457	0.4297	373.94			22	0.921	24.541	0.0093751	0.00016618	0.027086	1.5281	0.4386	398.19
29	0.0093345	102.12	9.1405e-05	25.015	1						19	7.5485e-07	1.023e-07									23	0.909	21.331	0.011985	0.00024442	0.045834	2.2475	0.4291	373.84			23	0.909	21.331	0.009705	0.00019792	0.037115	1.8199	0.438	398.1
30	0.01988	102.12	0.00019468	28.864	1						20	2.2409e-06	2.1729e-07									24	0.895	18.456	0.014224	0.00033534	0.07268	3.0829	0.4283	373.7			24	0.895	18.456	0.011314	0.00026673	0.057811	2.4522	0.4374	397.99
31	0.03171	102.07	0.00031068	31.382	1						21	4.8885e-06	3.7769e-07									25	0.878	15.937	0.021994	0.00060041	0.1507	5.5204	0.4274	373.5			25	0.878	15.937	0.013389	0.00036549	0.091735	3.3605	0.4367	397.83
32	0.046938	102.07	0.00045987	33.716	1						22	1.0034e-05	6.4461e-07									26	0.859	13.828	0.025933	0.00081575	0.236	7.5012	0.426	373.16			26	0.859	13.828	0.017116	0.00053841	0.1557	4.951	0.4358	397.62
33	0.079655	102.05	0.00078054	36.747	1						23	2.3481e-05	1.2381e-06									27	0.838	12.059	0.034319	0.0012378	0.4106	11.384	0.4245	372.7			27	0.838	12.059	0.024511	0.00088409	0.2933	8.1305	0.4348	397.32
34	0.1157	102.02	0.0011341	38.941	1						24	2.8031e-05	1.4224e-06									28	0.814	10.549	0.041227	0.0016998	0.6445	15.632	0.4225	372.04			28	0.814	10.549	0.033347	0.0013749	0.5213	12.645	0.4334	396.84
35	0.2172	101.98	0.0021296	42.665	1						25	3.3175e-05	1.624e-06									29	0.787	9.2268	0.052137	0.0024578	1.0655	22.603	0.4201	371.14			29	0.787	9.2268	0.049138	0.0023164	1.0042	21.302	0.4314	396.11
36	0.302	102.01	0.0029604	44.627	1						26	3.9068e-05	1.8482e-06									30	0.756	8.0754	0.063122	0.0033996	1.6839	31.266	0.417	369.81			30	0.756	8.0754	0.057333	0.0030878	1.5295	28.399	0.4286	394.87
37	0.4068	102.03	0.0039874	46.485	1						27	4.5835e-05	2.0984e-06									31	0.722	7.0819	0.2772	0.017024	9.6155	156.57	0.4134	368.03			31	0.722	7.0819	0.066215	0.0040664	2.2968	37.399	0.4253	393.24
38	0.7614	102.01	0.0074637	50.472	1						28	5.3641e-05	2.3784e-06									32	0.684	6.2141	1.1981	0.083856	53.978	771.25	0.3976	359.11			32	0.684	6.2141	0.087083	0.0060948	3.9232	56.056	0.4215	391.11
39	0.9347	102.02	0.0091616	51.801	1						29	9.1405e-05	3.6544e-06									33	0.642	5.4581	2.047	0.1631	119.53	1500.2	0.3299	315.49			33	0.642	5.4581	0.1613	0.012856	9.4217	118.24	0.4166	387.94
40	1.0985	101.97	0.010772	52.873	1						30	0.00019468	6.7462e-06									34	0.596	4.8039	1.6131	0.146	121.59	1343.2	0.2151	231.36			34	0.596	4.8039	4.1421	0.375	312.22	3449	0.4076	381.31
41	2.2285	102	0.021849	58.059	1						31	0.00031068	9.9029e-06									35	0.547	4.2379	0.8931	0.091639	86.493	842.93	0.1268	157.84			35	0.547	4.2379	2.217	0.2275	214.72	2092.6	0.1809	192.55
42	3.3326	101.96	0.032685	61.457	1						32	0.00045987	1.3646e-05									36	0.495	3.7443	0.4815	0.055916	59.735	514.36	0.07848	112.24			36	0.495	3.7443	0.513	0.059582	63.651	548.08	0.060905	79.337
43	4.4023	101.98	0.043169	64.042	1						33	0.00078054	2.1258e-05									37	0.441	3.3091	0.2813	0.036963	44.68	340	0.052753	84.755			37	0.441	3.3091	0.2219	0.029155	35.242	268.18	0.033491	50.051
44	6.0957	101.97	0.05978	67.476	1						34	0.0011341	2.9157e-05									38	0.385	2.989	0.2149	0.031241	41.808	287.59	0.037588	66.424			38	0.385	2.989	0.1539	0.022375	29.944	205.98	0.02153	35.592
45	7.7895	101.97	0.076393	70.554	1						35	0.0021296	5.002e-05									39	0.35	2.7244	0.1652	0.026357	38.698	242.51	0.030405	56.811			39	0.35	2.7244	0.1157	0.018455	27.096	169.81	0.016385	28.707
46	11.081	101.97	0.1087	75.668	1						36	0.0029604	6.6534e-05									40	0.3	2.4373	0.1172	0.020899	34.298	192.28	0.022519	45.234			40	0.3	2.4373	0.058388	0.010415	17.093	95.826	0.010864	20.6
47	13.825	101.98	0.1356	79.585	1						37	0.0039874	8.6122e-05									41	0.25	2.1738	0.125	0.025006	46.013	230.05	0.01677	35.798			41	0.25	2.1738	0.074949	0.014991	27.584	137.91	0.0079982	15.898
48	16.557	101.97	0.1624	83.276	1						38	0.0074637	0.00014899									42	0.2	1.9038	0.093391	0.021345	44.846	196.22	0.010472	24.21			42	0.2	1.9038	0.060295	0.013781	28.953	126.68	0.0042231	8.951
49	19.315	101.96	0.1894	86.765	1						39	0.0091616	0.0001785									43	0.14	1.66	0.041479	0.010865	26.182	99.951	0.0043228	11.289			43	0.14	1.66	0.0048355	0.0012666	3.0522	11.652	0.00025282	0.6092
50	22.038	102.02	0.216	90.418	1						40	0.010772	0.00020595									44	0.1	1.421	0.025248	0.0077411	21.79	71.07	0.0021542	6.0637
51	27.472	102	0.2693	97.649	1						41	0.021849	0.00038473
52	32.866	102.03	0.3221	105.22	1						42	0.032685	0.0005498
53	37	102.02	0.3627	111.39	1						43	0.043169	0.00070448
54	42.205	102.03	0.4137	119.95	1						44	0.05978	0.00094226
55	47.358	102.03	0.4641	129.66	1						45	0.076393	0.0011723
56	52.388	102.03	0.5135	143.2	1						46	0.1087	0.0016112
57	54.841	102.04	0.5374	153	1						47	0.1356	0.0019706
58	57.282	102.05	0.5613	165.62	1						48	0.1624	0.0023278
59	59.734	102.04	0.5854	182.16	1						49	0.1894	0.0026935
60	62.186	102.04	0.6094	202.87	1						50	0.216	0.0030475
61	64.696	102.04	0.634	227.33	1						51	0.2693	0.003775
62	67.363	102.06	0.66	249.53	1						52	0.3221	0.0045161
63	70.258	102.08	0.6882	262.12	1						53	0.3627	0.0051086
64	73.692	102.07	0.722	266.65	1						54	0.4137	0.0058819
65	79.164	102.07	0.7756	269.19	1						55	0.4641	0.0066804
66	84.377	102.08	0.8266	271.32	1
67	89.581	102.08	0.8775	273.31	1
68	94.829	102.08	0.9289	274.88	1
69	99.884	102.11	0.9782	277.23	1
70	101.93	102.17	0.9977	287.75	1
DES
1	101.28	102.18	0.9912	279.84	1
2	100.37	102.18	0.9823	277.98	1
3	98.22	102.17	0.9613	276.44	1
4	96.477	102.17	0.9443	275.74	1
5	93.475	102.17	0.9149	274.85	1
6	91.486	102.17	0.8954	274.37	1
7	86.465	102.18	0.8462	273.18	1
8	81.406	102.21	0.7965	271.74	1
9	76.431	102.17	0.7481	269.7	1
10	71.286	102.17	0.6977	267.55	1
11	68.626	102.18	0.6716	266.42	1
12	66.113	102.18	0.647	265.2	1
13	63.577	102.19	0.6221	263.72	1
14	61.116	102.18	0.5982	261.7	1
15	58.697	102.17	0.5745	258.21	1
16	57.371	102.18	0.5615	230.43	1
17	56.875	102.18	0.5566	210.99	1
18	56.086	102.17	0.5489	184.93	1
19	52.77	102.18	0.5165	149.23	1
20	50.239	102.18	0.4917	138.23	1
21	45.646	102.14	0.4469	126.5	1
22	40.532	102.18	0.3967	117.28	1
23	35.419	102.13	0.3468	109.22	1
24	29.971	102.12	0.2935	101.27	1
25	27.206	102.12	0.2664	97.535	1
26	24.434	102.1	0.2393	93.783	1
27	19.524	102.12	0.1912	87.273	1
28	14.444	102.09	0.1415	80.492	1
29	9.6782	102.12	0.094771	73.488	1
Pre-treatment		400 °C for 4 h in Vac.
Sample tube		Standard sample tube
Leak check result (Pa/min)		0.01309
Instrument	Instrument	BELSORP MAX G
Serial No. (S/N)	Serial No. (S/N)	2
Version	Version	BELControl Version 1.4.6
Sample mass	Sample mass: 0.0437 g	0.0708	[g]		Molecular diameter	Molecular diameter: 0.354 nm	0.354	[nm]
Manifold volume	Manifold volume: 16.548 cm³	13.763	[cm3]		Saturation vapor pressure	Saturation vapor pressure: 101.67 kPa	102.05	[kPa]
Free space	Free space: 35.458 cm³	25.799	[cm3]		Saturation vapor pressure measurement	Saturation vapor pressure measurement: Experimental	Measured
Adsorbate	Adsorbate: N₂	N2			Molecular cross-sectional area	Molecular cross-sectional area: 0.162 nm²	0.162	[nm2]
Manifold temperature	Manifold temperature: 50 °C	28.448	[℃]		Adsorbate molecular weight	Adsorbate molecular weight: 28.013 g·mol⁻¹	28.013
Adsorption temperature	Adsorption temperature: 77.35 K	77.35	[K]		Smoothing	Smoothing: None	None
Thermal transpiration correction	Thermal transpiration correction: Applied	Applied			Mask	Mask: None	None
Non-ideality correction	Non-ideality correction: Applied (virial)	Applied (virial)			Number of adsorption data points	Number of adsorption data points: 56	70
Free space determination method	Free space determination method: Fixed	AFSM			Number of desorption data points	Number of desorption data points: 27	29
