# Supplementary material for: Sustainable purification-free synthesis of N–H ketimines by solid acid catalysis
Source: Nat Commun. 2025 Dec 10;16:10904. doi: 10.1038/s41467-025-66949-5 (PMC12695866; doi:10.1038/s41467-025-66949-5)
Supplement: Supplementary file 3 — Source Data [file 41467_2025_66949_MOESM3_ESM.zip › Source data/IR-ATR and XRD spectra for catalyst analysis (Fig. S4 and S5).xlsx]

## Sheet: IR-ATR
IR-ATR srectra (Fig. S4 in the Supporting Information)
			meso-Al2O3/SO42−			meso-Al2O3+Al2(SO4)3
meso-Al2O3			(SO42−: 12 wt%)			(SO42−: 12 wt%)			Al2(SO4)3
XYDATA			XYDATA			XYDATA			XYDATA
Wavenumber	Absorbance		Wavenumber	Absorbance		Wavenumber	Absorbance		Wavenumber	Absorbance
4000.6	0.482444		4000.6	0.325763		4000.6	0.612718		4000.6	0.00488978
3999.64	0.482358		3999.64	0.325676		3999.64	0.612108		3999.64	0.00508987
3998.68	0.481909		3998.68	0.326194		3998.68	0.611688		3998.68	0.005231
3997.71	0.481003		3997.71	0.327301		3997.71	0.611515		3997.71	0.00524183
3996.75	0.479656		3996.75	0.329229		3996.75	0.611905		3996.75	0.00496739
3995.78	0.477997		3995.78	0.331274		3995.78	0.612535		3995.78	0.00443476
3994.82	0.476444		3994.82	0.332822		3994.82	0.613059		3994.82	0.00372345
3993.86	0.475304		3993.86	0.33352		3993.86	0.613247		3993.86	0.00295105
3992.89	0.474648		3992.89	0.333306		3992.89	0.613073		3992.89	0.00223996
3991.93	0.474315		3991.93	0.332289		3991.93	0.612667		3991.93	0.00169117
3990.96	0.474028		3990.96	0.330602		3990.96	0.612206		3990.96	0.00137
3990	0.473572		3990	0.328355		3990	0.611802		3990	0.00129927
3989.03	0.472908		3989.03	0.325703		3989.03	0.611468		3989.03	0.00146075
3988.07	0.472169		3988.07	0.32295		3988.07	0.611154		3988.07	0.00179969
3987.11	0.47155		3987.11	0.320567		3987.11	0.610811		3987.11	0.00223616
3986.14	0.471196		3986.14	0.319068		3986.14	0.610436		3986.14	0.00268125
3985.18	0.471171		3985.18	0.318787		3985.18	0.610087		3985.18	0.00305501
3984.21	0.471509		3984.21	0.319701		3984.21	0.609849		3984.21	0.00329896
3983.25	0.472282		3983.25	0.321415		3983.25	0.609821		3983.25	0.00338514
3982.28	0.473595		3982.28	0.323326		3982.28	0.610084		3982.28	0.00331653
3981.32	0.475502		3981.32	0.324872		3981.32	0.610682		3981.32	0.00312596
3980.36	0.477896		3980.36	0.325741		3980.36	0.611587		3980.36	0.00286999
3979.39	0.480476		3979.39	0.325944		3979.39	0.612669		3979.39	0.00261424
3978.43	0.482819		3978.43	0.325747		3978.43	0.613703		3978.43	0.00241278
3977.46	0.48453		3977.46	0.325512		3977.46	0.614437		3977.46	0.00228439
3976.5	0.485373		3976.5	0.325539		3976.5	0.614716		3976.5	0.00220063
3975.53	0.485313		3975.53	0.325964		3975.53	0.614586		3975.53	0.002098
3974.57	0.484472		3974.57	0.326735		3974.57	0.614297		3974.57	0.00191106
3973.61	0.483045		3973.61	0.327643		3973.61	0.614183		3973.61	0.0016148
3972.64	0.48124		3972.64	0.328396		3972.64	0.614467		3972.64	0.00124713
3971.68	0.479258		3971.68	0.328717		3971.68	0.615113		3971.68	0.00090351
3970.71	0.477292		3970.71	0.328436		3970.71	0.615816		3970.71	0.00069707
3969.75	0.475525		3969.75	0.327553		3969.75	0.616164		3969.75	0.000710312
3968.78	0.474114		3968.78	0.326233		3968.78	0.615879		3968.78	0.00096318
3967.82	0.473168		3967.82	0.324758		3967.82	0.614983		3967.82	0.00141427
3966.86	0.472744		3966.86	0.323436		3966.86	0.613783		3966.86	0.00198808
3965.89	0.472838		3965.89	0.322519		3965.89	0.612697		3965.89	0.00260291
3964.93	0.473393		3964.93	0.322133		3964.93	0.612023		3964.93	0.00317575
3963.96	0.474293		3963.96	0.322242		3963.96	0.611806		3963.96	0.00360352
3963	0.475377		3963	0.322668		3963	0.611875		3963	0.00374557
3962.04	0.476462		3962.04	0.323161		3962.04	0.612009		3962.04	0.00344522
3961.07	0.477369		3961.07	0.323504		3961.07	0.6121		3961.07	0.00260478
3960.11	0.477938		3960.11	0.323614		3960.11	0.61219		3960.11	0.00128242
3959.14	0.47803		3959.14	0.323578		3959.14	0.612403		3959.14	-0.000245752
3958.18	0.477526		3958.18	0.323601		3958.18	0.612809		3958.18	-0.00151872
3957.21	0.476351		3957.21	0.323877		3957.21	0.613346		3957.21	-0.00204017
3956.25	0.474524		3956.25	0.324448		3956.25	0.613842		3956.25	-0.00148613
3955.29	0.472192		3955.29	0.325144		3955.29	0.614122		3955.29	0.000133849
3954.32	0.469633		3954.32	0.325646		3954.32	0.614115		3954.32	0.00244817
3953.36	0.467212		3953.36	0.325646		3953.36	0.613881		3953.36	0.00484917
3952.39	0.465298		3952.39	0.325044		3952.39	0.613569		3952.39	0.00672271
3951.43	0.464192		3951.43	0.324065		3951.43	0.613333		3951.43	0.00769186
3950.46	0.464061		3950.46	0.323206		3950.46	0.613278		3950.46	0.00774242
3949.5	0.464919		3949.5	0.323016		3949.5	0.613455		3949.5	0.00716329
3948.54	0.466609		3948.54	0.32386		3948.54	0.613869		3948.54	0.00635502
3947.57	0.468806		3947.57	0.325747		3947.57	0.614484		3947.57	0.00563214
3946.61	0.471057		3946.61	0.328292		3946.61	0.61521		3946.61	0.00511046
3945.64	0.472868		3945.64	0.330808		3945.64	0.615884		3945.64	0.00471151
3944.68	0.473876		3944.68	0.33255		3944.68	0.616297		3944.68	0.00427646
3943.71	0.474006		3943.71	0.332989		3943.71	0.616279		3943.71	0.00371035
3942.75	0.473518		3942.75	0.331994		3942.75	0.615803		3942.75	0.00304964
3941.79	0.47289		3941.79	0.32985		3941.79	0.615035		3941.79	0.00242368
3940.82	0.472618		3940.82	0.32713		3940.82	0.614281		3940.82	0.00196648
3939.86	0.473015		3939.86	0.324511		3939.86	0.613863		3939.86	0.00174672
3938.89	0.474089		3938.89	0.322574		3938.89	0.613987		3938.89	0.00174559
3937.93	0.475568		3937.93	0.321645		3937.93	0.614635		3937.93	0.00188857
3936.97	0.477036		3936.97	0.321754		3936.97	0.61558		3936.97	0.00210346
3936	0.478101		3936	0.322672		3936	0.616485		3936	0.00235351
3935.04	0.478481		3935.04	0.323975		3935.04	0.617048		3935.04	0.00261961
3934.07	0.47803		3934.07	0.325125		3934.07	0.617109		3934.07	0.00285732
3933.11	0.476734		3933.11	0.325612		3933.11	0.61669		3933.11	0.0029776
3932.14	0.474729		3932.14	0.325133		3932.14	0.615947		3932.14	0.00288223
3931.18	0.472287		3931.18	0.323708		3931.18	0.61509		3931.18	0.00252382
3930.22	0.469777		3930.22	0.321698		3930.22	0.614316		3930.22	0.00194584
3929.25	0.46761		3929.25	0.319724		3929.25	0.613766		3929.25	0.00128249
3928.29	0.466163		3928.29	0.318504		3928.29	0.613509		3928.29	0.000719737
3927.32	0.465654		3927.32	0.318598		3927.32	0.613538		3927.32	0.000421902
3926.36	0.466045		3926.36	0.320164		3926.36	0.613754		3926.36	0.000463925
3925.39	0.467044		3925.39	0.322855		3925.39	0.613969		3925.39	0.000814037
3924.43	0.46822		3924.43	0.325906		3924.43	0.613947		3924.43	0.00136242
3923.47	0.469168		3923.47	0.328397		3923.47	0.613503		3923.47	0.00196634
3922.5	0.469644		3922.5	0.329545		3922.5	0.612599		3922.5	0.00248483
3921.54	0.469653		3921.54	0.329009		3921.54	0.611409		3921.54	0.00280035
3920.57	0.469418		3920.57	0.327089		3920.57	0.61031		3920.57	0.0028361
3919.61	0.469211		3919.61	0.324642		3919.61	0.609736		3919.61	0.00257261
3918.64	0.469161		3918.64	0.322667		3918.64	0.609971		3918.64	0.00206068
3917.68	0.469208		3917.68	0.321827		3917.68	0.611003		3917.68	0.00141341
3916.72	0.469168		3916.72	0.322215		3916.72	0.612545		3916.72	0.000769856
3915.75	0.468847		3915.75	0.323393		3915.75	0.614166		3915.75	0.000255174
3914.79	0.468148		3914.79	0.324615		3914.79	0.615447		3914.79	-5.33757e-05
3913.82	0.467133		3913.82	0.325195		3913.82	0.616135		3913.82	-0.000143347
3912.86	0.465989		3912.86	0.324858		3912.86	0.616219		3912.86	-5.72187e-05
3911.9	0.464911		3911.9	0.323836		3911.9	0.615871		3911.9	0.000144058
3910.93	0.464013		3910.93	0.322648		3910.93	0.615312		3910.93	0.000412615
3909.97	0.463279		3909.97	0.321811		3909.97	0.6147		3909.97	0.00072143
3909	0.462589		3909	0.321624		3909	0.614084		3909	0.00105657
3908.04	0.461783		3908.04	0.322101		3908.04	0.613404		3908.04	0.00140656
3907.07	0.460785		3907.07	0.323058		3907.07	0.612547		3907.07	0.00176013
3906.11	0.459721		3906.11	0.324304		3906.11	0.611464		3906.11	0.00211056
3905.15	0.45892		3905.15	0.32579		3905.15	0.610285		3905.15	0.00245197
3904.18	0.458768		3904.18	0.327574		3904.18	0.609324		3904.18	0.00276087
3903.22	0.459509		3903.22	0.329666		3903.22	0.608953		3903.22	0.00297403
3902.25	0.461117		3902.25	0.331901		3902.25	0.609405		3902.25	0.00299528
3901.29	0.463298		3901.29	0.333936		3901.29	0.610655		3901.29	0.0027426
3900.32	0.465645		3900.32	0.335375		3900.32	0.612397		3900.32	0.00221062
3899.36	0.467857		3899.36	0.335959		3899.36	0.61417		3899.36	0.00150414
3898.4	0.469882		3898.4	0.335693		3898.4	0.615577		3898.4	0.000823797
3897.43	0.471891		3897.43	0.334816		3897.43	0.61644		3897.43	0.000405717
3896.47	0.474143		3896.47	0.333643		3896.47	0.616816		3896.47	0.000438717
3895.5	0.476731		3895.5	0.332384		3895.5	0.616883		3895.5	0.000985463
3894.54	0.479343		3894.54	0.3311		3894.54	0.616754		3894.54	0.0019525
3893.57	0.481239		3893.57	0.329822		3893.57	0.616384		3893.57	0.00312626
3892.61	0.481628		3892.61	0.328648		3892.61	0.615634		3892.61	0.00425792
3891.65	0.480137		3891.65	0.327706		3891.65	0.614433		3891.65	0.00515331
3890.68	0.476965		3890.68	0.327059		3890.68	0.612877		3890.68	0.00571418
3889.72	0.472845		3889.72	0.326646		3889.72	0.611245		3889.72	0.00593673
3888.75	0.468878		3888.75	0.326245		3888.75	0.609968		3888.75	0.00589088
3887.79	0.466058		3887.79	0.325547		3887.79	0.609484		3887.79	0.00568112
3886.83	0.464772		3886.83	0.324376		3886.83	0.610009		3886.83	0.00540593
3885.86	0.464747		3885.86	0.322848		3885.86	0.611408		3885.86	0.00514372
3884.9	0.465392		3884.9	0.321341		3884.9	0.613246		3884.9	0.00495131
3883.93	0.466139		3883.93	0.320334		3883.93	0.614952		3883.93	0.00485275
3882.97	0.466639		3882.97	0.320218		3882.97	0.616015		3882.97	0.00482524
3882	0.466827		3882	0.32109		3882	0.616179		3882	0.00480119
3881.04	0.466837		3881.04	0.322662		3881.04	0.615545		3881.04	0.00469724
3880.08	0.466816		3880.08	0.324384		3880.08	0.614493		3880.08	0.00445973
3879.11	0.466796		3879.11	0.325661		3879.11	0.613488		3879.11	0.00409677
3878.15	0.466693		3878.15	0.326076		3878.15	0.612902		3878.15	0.00367717
3877.18	0.466414		3877.18	0.325534		3877.18	0.612921		3877.18	0.00330417
3876.22	0.465978		3876.22	0.324317		3876.22	0.613539		3876.22	0.00307316
3875.25	0.46553		3875.25	0.322959		3875.25	0.614596		3875.25	0.00304029
3874.29	0.465244		3874.29	0.321996		3874.29	0.615829		3874.29	0.00320152
3873.33	0.465164		3873.33	0.321704		3873.33	0.616885		3873.33	0.00348323
3872.36	0.465132		3872.36	0.32203		3872.36	0.617384		3872.36	0.00375199
3871.4	0.464878		3871.4	0.322741		3871.4	0.617058		3871.4	0.0038623
3870.43	0.464178		3870.43	0.323627		3870.43	0.615888		3870.43	0.00372221
3869.47	0.46297		3869.47	0.324606		3869.47	0.614136		3869.47	0.00332751
3868.5	0.461422		3868.5	0.325713		3868.5	0.612283		3868.5	0.00275744
3867.54	0.459923		3867.54	0.326958		3867.54	0.610884		3867.54	0.00214089
3866.58	0.458948		3866.58	0.32809		3866.58	0.610361		3866.58	0.00160037
3865.61	0.458862		3865.61	0.328564		3865.61	0.610829		3865.61	0.00121174
3864.65	0.459772		3864.65	0.327909		3864.65	0.612079		3864.65	0.00101598
3863.68	0.461508		3863.68	0.326146		3863.68	0.613707		3863.68	0.00104309
3862.72	0.463723		3862.72	0.323829		3862.72	0.615274		3862.72	0.00131007
3861.76	0.466003		3861.76	0.32182		3861.76	0.616401		3861.76	0.00180514
3860.79	0.467968		3860.79	0.320983		3860.79	0.616805		3860.79	0.00247656
3859.83	0.469407		3859.83	0.321826		3859.83	0.616318		3859.83	0.00322101
3858.86	0.47037		3858.86	0.324247		3858.86	0.614891		3858.86	0.00389422
3857.9	0.471123		3857.9	0.327619		3857.9	0.612639		3857.9	0.00433646
3856.93	0.47197		3856.93	0.330972		3856.93	0.610067		3856.93	0.0043804
3855.97	0.472869		3855.97	0.333167		3855.97	0.608316		3855.97	0.00386397
3855.01	0.473166		3855.01	0.333481		3855.01	0.608721		3855.01	0.002762
3854.04	0.472359		3854.04	0.332236		3854.04	0.611458		3854.04	0.00133889
3853.08	0.470742		3853.08	0.330271		3853.08	0.615477		3853.08	-1.20938e-05
3852.11	0.468835		3852.11	0.328346		3852.11	0.619557		3852.11	-0.000971926
3851.15	0.467145		3851.15	0.327173		3851.15	0.622434		3851.15	-0.00129441
3850.18	0.466393		3850.18	0.327065		3850.18	0.623023		3850.18	-0.000879546
3849.22	0.466888		3849.22	0.327437		3849.22	0.621545		3849.22	8.85763e-05
3848.26	0.468041		3848.26	0.32745		3848.26	0.619338		3848.26	0.00129635
3847.29	0.469144		3847.29	0.326774		3847.29	0.617459		3847.29	0.00251488
3846.33	0.469989		3846.33	0.325601		3846.33	0.616253		3846.33	0.00358655
3845.36	0.47081		3845.36	0.3244		3845.36	0.615579		3845.36	0.00438669
3844.4	0.47196		3844.4	0.323656		3844.4	0.615079		3844.4	0.00484394
3843.43	0.473605		3843.43	0.323652		3843.43	0.6144		3843.43	0.00496914
3842.47	0.475568		3842.47	0.324342		3842.47	0.61337		3842.47	0.00484759
3841.51	0.477381		3841.51	0.325351		3841.51	0.61213		3841.51	0.00459225
3840.54	0.478518		3840.54	0.326122		3840.54	0.611113		3840.54	0.00428911
3839.58	0.478689		3839.58	0.326152		3839.58	0.610823		3839.58	0.00397875
3838.61	0.477952		3838.61	0.325189		3838.61	0.611509		3838.61	0.00368131
3837.65	0.476607		3837.65	0.323314		3837.65	0.613004		3837.65	0.00343223
3836.69	0.475014		3836.69	0.32093		3836.69	0.614765		3836.69	0.00328711
3835.72	0.473459		3835.72	0.318668		3835.72	0.616058		3835.72	0.00329706
3834.76	0.472088		3834.76	0.317222		3834.76	0.616257		3834.76	0.00345811
3833.79	0.470984		3833.79	0.317127		3833.79	0.61515		3833.79	0.00367095
3832.83	0.470266		3832.83	0.318552		3832.83	0.613022		3832.83	0.00376777
3831.86	0.470096		3831.86	0.321182		3831.86	0.610472		3831.86	0.00360707
3830.9	0.470561		3830.9	0.324272		3830.9	0.608158		3830.9	0.00317191
3829.94	0.471547		3829.94	0.326903		3829.94	0.60657		3829.94	0.00260338
3828.97	0.472706		3828.97	0.328352		3828.97	0.605899		3828.97	0.00215198
3828.01	0.473546		3828.01	0.32837		3828.01	0.606032		3828.01	0.00206112
3827.04	0.473611		3827.04	0.327242		3827.04	0.60665		3827.04	0.00244517
3826.08	0.472664		3826.08	0.325589		3826.08	0.607387		3826.08	0.00322148
3825.11	0.470808		3825.11	0.32409		3825.11	0.607962		3825.11	0.00412162
3824.15	0.4685		3824.15	0.323234		3824.15	0.608263		3824.15	0.00478829
3823.19	0.46639		3823.19	0.323197		3823.19	0.608369		3823.19	0.00494464
3822.22	0.465019		3822.22	0.323842		3822.22	0.608514		3822.22	0.00456124
3821.26	0.464597		3821.26	0.324798		3821.26	0.608978		3821.26	0.00387466
3820.29	0.465013		3820.29	0.325587		3820.29	0.609973		3820.29	0.00323914
3819.33	0.465919		3819.33	0.325763		3819.33	0.611546		3819.33	0.00296052
3818.36	0.466855		3818.36	0.325055		3818.36	0.613505		3818.36	0.00317729
3817.4	0.467446		3817.4	0.323545		3817.4	0.615412		3817.4	0.00378087
3816.44	0.467561		3816.44	0.321695		3816.44	0.616734		3816.44	0.0044685
3815.47	0.467297		3815.47	0.320115		3815.47	0.617117		3815.47	0.00493294
3814.51	0.466869		3814.51	0.319288		3814.51	0.616522		3814.51	0.00500959
3813.54	0.466512		3813.54	0.319433		3813.54	0.615206		3813.54	0.0046947
3812.58	0.466452		3812.58	0.320463		3812.58	0.613637		3812.58	0.00409968
3811.61	0.466857		3811.61	0.32206		3811.61	0.612326		3811.61	0.00338611
3810.65	0.467737		3810.65	0.323914		3810.65	0.611626		3810.65	0.00270682
3809.69	0.468865		3809.69	0.325893		3809.69	0.611618		3809.69	0.00217982
3808.72	0.469868		3808.72	0.327958		3808.72	0.612158		3808.72	0.00188847
3807.76	0.470446		3807.76	0.329977		3807.76	0.612982		3807.76	0.00187006
3806.79	0.470544		3806.79	0.331648		3806.79	0.61382		3806.79	0.00210616
3805.83	0.470351		3805.83	0.332557		3805.83	0.614466		3805.83	0.00253082
3804.87	0.47022		3804.87	0.332339		3804.87	0.614806		3804.87	0.00304653
3803.9	0.470465		3803.9	0.330961		3803.9	0.614844		3803.9	0.00354509
3802.94	0.471066		3802.94	0.328956		3802.94	0.614691		3802.94	0.00394183
3801.97	0.471665		3801.97	0.327212		3801.97	0.614501		3801.97	0.00419107
3801.01	0.471866		3801.01	0.326492		3801.01	0.614411		3801.01	0.004269
3800.04	0.471461		3800.04	0.327123		3800.04	0.614494		3800.04	0.00416069
3799.08	0.470518		3799.08	0.328921		3799.08	0.614752		3799.08	0.00386744
3798.12	0.469378		3798.12	0.331224		3798.12	0.615111		3798.12	0.00342071
3797.15	0.468482		3797.15	0.333189		3797.15	0.615448		3797.15	0.0028914
3796.19	0.468106		3796.19	0.334246		3796.19	0.615666		3796.19	0.00237823
3795.22	0.468271		3795.22	0.334273		3795.22	0.615757		3795.22	0.00196937
3794.26	0.468823		3794.26	0.333485		3794.26	0.615805		3794.26	0.00170584
3793.29	0.46951		3793.29	0.332261		3793.29	0.615943		3793.29	0.00157164
3792.33	0.470043		3792.33	0.330999		3792.33	0.616269		3792.33	0.00151641
3791.37	0.470178		3791.37	0.330014		3791.37	0.616778		3791.37	0.00149373
3790.4	0.46982		3790.4	0.329459		3790.4	0.61733		3790.4	0.00149652
3789.44	0.469131		3789.44	0.329295		3789.44	0.617693		3789.44	0.00156203
3788.47	0.468527		3788.47	0.329305		3788.47	0.61765		3788.47	0.00174286
3787.51	0.468532		3787.51	0.329195		3787.51	0.6171		3787.51	0.00207084
3786.54	0.469534		3786.54	0.32872		3786.54	0.616119		3786.54	0.00253471
3785.58	0.471552		3785.58	0.3278		3785.58	0.614938		3785.58	0.0030819
3784.62	0.474173		3784.62	0.326533		3784.62	0.613856		3784.62	0.00363901
3783.65	0.476656		3783.65	0.325139		3783.65	0.613147		3783.65	0.00412754
3782.69	0.478203		3782.69	0.323862		3782.69	0.612982		3782.69	0.00447232
3781.72	0.478309		3781.72	0.322898		3781.72	0.61341		3781.72	0.00460615
3780.76	0.477044		3780.76	0.322372		3780.76	0.614356		3780.76	0.00448822
3779.8	0.475031		3779.8	0.32234		3779.8	0.615646		3779.8	0.00413591
3778.83	0.473116		3778.83	0.32276		3778.83	0.617038		3778.83	0.0036373
3777.87	0.471983		3777.87	0.323484		3777.87	0.618273		3777.87	0.00312145
3776.9	0.471925		3776.9	0.324269		3776.9	0.61912		3776.9	0.00271059
3775.94	0.472775		3775.94	0.324819		3775.94	0.619412		3775.94	0.00247173
3774.97	0.474031		3774.97	0.324878		3774.97	0.619099		3774.97	0.00237763
3774.01	0.475167		3774.01	0.324377		3774.01	0.618265		3774.01	0.00231837
3773.05	0.475916		3773.05	0.323504		3773.05	0.617127		3773.05	0.00218145
3772.08	0.47629		3772.08	0.322617		3772.08	0.616		3772.08	0.00194494
3771.12	0.476397		3771.12	0.32204		3771.12	0.615207		3771.12	0.00171542
3770.15	0.476259		3770.15	0.32191		3770.15	0.614951		3770.15	0.0016749
3769.19	0.475778		3769.19	0.32216		3769.19	0.615213		3769.19	0.00197543
3768.22	0.474833		3768.22	0.322629		3768.22	0.615765		3768.22	0.00264661
3767.26	0.473425		3767.26	0.323182		3767.26	0.616289		3767.26	0.003562
3766.3	0.471764		3766.3	0.323796		3766.3	0.616552		3766.3	0.00447744
3765.33	0.470223		3765.33	0.324537		3765.33	0.616557		3765.33	0.00514201
3764.37	0.469161		3764.37	0.325428		3764.37	0.616545		3764.37	0.00541401
3763.4	0.468742		3763.4	0.326312		3763.4	0.616833		3763.4	0.00531545
3762.44	0.46887		3762.44	0.326873		3762.44	0.617565		3762.44	0.0050051
3761.47	0.469304		3761.47	0.326856		3761.47	0.618515		3761.47	0.0047029
3760.51	0.469868		3760.51	0.326335		3760.51	0.619126		3760.51	0.00460461
3759.55	0.470576		3759.55	0.325716		3759.55	0.618816		3759.55	0.004817
3758.58	0.471559		3758.58	0.325462		3758.58	0.617318		3758.58	0.0053392
3757.62	0.472897		3757.62	0.32582		3757.62	0.614789		3757.62	0.00608831
3756.65	0.474471		3756.65	0.326679		3756.65	0.61172		3756.65	0.00693237
3755.69	0.475848		3755.69	0.327537		3755.69	0.608758		3755.69	0.00770639
3754.73	0.476295		3754.73	0.327732		3754.73	0.606439		3754.73	0.00821314
3753.76	0.475053		3753.76	0.327019		3753.76	0.605003		3753.76	0.00823569
3752.8	0.471964		3752.8	0.326009		3752.8	0.604459		3752.8	0.00763497
3751.83	0.467931		3751.83	0.325702		3751.83	0.604748		3751.83	0.00651456
3750.87	0.464375		3750.87	0.326567		3750.87	0.605804		3750.87	0.00519646
3749.9	0.462454		3749.9	0.328398		3749.9	0.607578		3749.9	0.00402185
3748.94	0.462772		3748.94	0.330509		3748.94	0.610039		3748.94	0.00325997
3747.98	0.465061		3747.98	0.331772		3747.98	0.613095		3747.98	0.00303078
3747.01	0.467925		3747.01	0.331305		3747.01	0.616459		3747.01	0.00318012
3746.05	0.46968		3746.05	0.329459		3746.05	0.619579		3746.05	0.0033817
3745.08	0.469568		3745.08	0.327465		3745.08	0.621769		3745.08	0.00342174
3744.12	0.467933		3744.12	0.326375		3744.12	0.622537		3744.12	0.00327716
3743.15	0.465658		3743.15	0.32664		3743.15	0.621747		3743.15	0.00303415
3742.19	0.463727		3742.19	0.328125		3742.19	0.619636		3742.19	0.00282
3741.23	0.462924		3741.23	0.330114		3741.23	0.616832		3741.23	0.00273826
3740.26	0.463502		3740.26	0.331655		3740.26	0.614206		3740.26	0.00280355
3739.3	0.465246		3739.3	0.332116		3739.3	0.612566		3739.3	0.002937
3738.33	0.46785		3738.33	0.331311		3738.33	0.612571		3738.33	0.00299455
3737.37	0.47094		3737.37	0.329364		3737.37	0.614637		3737.37	0.00280596
3736.4	0.47384		3736.4	0.3267		3736.4	0.618515		3736.4	0.00227527
3735.44	0.475739		3735.44	0.323919		3735.44	0.623078		3735.44	0.00148552
3734.48	0.476116		3734.48	0.321553		3734.48	0.626897		3734.48	0.000667368
3733.51	0.474855		3733.51	0.319954		3733.51	0.628828		3733.51	9.71599e-05
3732.55	0.472278		3732.55	0.319243		3732.55	0.628256		3732.55	3.01199e-05
3731.58	0.469186		3731.58	0.319221		3731.58	0.625461		3731.58	0.000607142
3730.62	0.46649		3730.62	0.319485		3730.62	0.621668		3730.62	0.00176918
3729.66	0.464668		3729.66	0.319706		3729.66	0.618282		3729.66	0.0032989
3728.69	0.46369		3728.69	0.319751		3728.69	0.616184		3728.69	0.00491649
3727.73	0.463277		3727.73	0.319645		3727.73	0.615601		3727.73	0.00631034
3726.76	0.463165		3726.76	0.319527		3726.76	0.616234		3726.76	0.00716666
3725.8	0.463279		3725.8	0.319613		3725.8	0.617446		3725.8	0.00726011
3724.83	0.463753		3724.83	0.320142		3724.83	0.618542		3724.83	0.00656323
3723.87	0.464797		3723.87	0.321309		3723.87	0.619031		3723.87	0.0052805
3722.91	0.466495		3722.91	0.323183		3722.91	0.618786		3722.91	0.00378508
3721.94	0.468646		3721.94	0.325635		3721.94	0.618046		3721.94	0.00248379
3720.98	0.47076		3720.98	0.328321		3720.98	0.617254		3720.98	0.00166323
3720.01	0.472245		3720.01	0.330768		3720.01	0.616802		3720.01	0.00139882
3719.05	0.472685		3719.05	0.332506		3719.05	0.616842		3719.05	0.00158314
3718.08	0.472043		3718.08	0.333188		3718.08	0.617284		3718.08	0.00203445
3717.12	0.470686		3717.12	0.332668		3717.12	0.617914		3717.12	0.00259538
3716.16	0.469238		3716.16	0.331018		3716.16	0.618536		3716.16	0.00317011
3715.19	0.468334		3715.19	0.328514		3715.19	0.61904		3715.19	0.00369755
3714.23	0.468363		3714.23	0.325656		3714.23	0.619373		3714.23	0.00411105
3713.26	0.469251		3713.26	0.323207		3713.26	0.619445		3713.26	0.00435547
3712.3	0.47048		3712.3	0.321968		3712.3	0.619117		3712.3	0.00445314
3711.33	0.471463		3711.33	0.322305		3711.33	0.618309		3711.33	0.00450215
3710.37	0.471838		3710.37	0.32402		3710.37	0.61707		3710.37	0.00458957
3709.41	0.471488		3709.41	0.326553		3709.41	0.615543		3709.41	0.00475258
3708.44	0.470573		3708.44	0.329099		3708.44	0.61394		3708.44	0.00497376
3707.48	0.469512		3707.48	0.330864		3707.48	0.612514		3707.48	0.00515374
3706.51	0.468704		3706.51	0.331534		3706.51	0.611443		3706.51	0.00515304
3705.55	0.468357		3705.55	0.33133		3705.55	0.610816		3705.55	0.00490938
3704.59	0.468603		3704.59	0.330641		3704.59	0.61072		3704.59	0.00447784
3703.62	0.469565		3703.62	0.329717		3703.62	0.611258		3703.62	0.00397216
3702.66	0.471244		3702.66	0.328597		3702.66	0.612451		3702.66	0.00349292
3701.69	0.473427		3701.69	0.327206		3701.69	0.614143		3701.69	0.00308961
3700.73	0.475712		3700.73	0.325524		3700.73	0.616001		3700.73	0.00276591
3699.76	0.477633		3699.76	0.323696		3699.76	0.617594		3699.76	0.00251002
3698.8	0.478823		3698.8	0.322072		3698.8	0.618524		3698.8	0.0023261
3697.84	0.479181		3697.84	0.321119		3697.84	0.618577		3697.84	0.00225881
3696.87	0.478881		3696.87	0.32122		3696.87	0.617825		3696.87	0.00239213
3695.91	0.478214		3695.91	0.322465		3695.91	0.616586		3695.91	0.00281179
3694.94	0.477403		3694.94	0.324575		3694.94	0.615304		3694.94	0.00355134
3693.98	0.476528		3693.98	0.326962		3693.98	0.61443		3693.98	0.0045434
3693.01	0.475576		3693.01	0.328905		3693.01	0.614297		3693.01	0.00558985
3692.05	0.474583		3692.05	0.329839		3692.05	0.614976		3692.05	0.00637184
3691.09	0.473735		3691.09	0.32968		3691.09	0.616167		3691.09	0.00657046
3690.12	0.473275		3690.12	0.328852		3690.12	0.617351		3690.12	0.00607299
3689.16	0.473342		3689.16	0.32791		3689.16	0.618132		3689.16	0.0050409
3688.19	0.47393		3688.19	0.327263		3688.19	0.618381		3688.19	0.00378775
3687.23	0.474869		3687.23	0.327091		3687.23	0.618216		3687.23	0.00267131
3686.26	0.475849		3686.26	0.327231		3686.26	0.617971		3686.26	0.00199221
3685.3	0.476567		3685.3	0.327236		3685.3	0.618021		3685.3	0.00184554
3684.34	0.476886		3684.34	0.326769		3684.34	0.618478		3684.34	0.00211119
3683.37	0.476802		3683.37	0.325867		3683.37	0.619152		3683.37	0.00262854
3682.41	0.476366		3682.41	0.324884		3682.41	0.619759		3682.41	0.00331509
3681.44	0.475655		3681.44	0.324355		3681.44	0.620087		3681.44	0.00415497
3680.48	0.47481		3680.48	0.324843		3680.48	0.620044		3680.48	0.00512997
3679.51	0.474051		3679.51	0.326722		3679.51	0.619612		3679.51	0.00613586
3678.55	0.473603		3678.55	0.329857		3678.55	0.618764		3678.55	0.00693631
3677.59	0.473474		3677.59	0.333426		3677.59	0.617452		3677.59	0.00725287
3676.62	0.473384		3676.62	0.336282		3676.62	0.615745		3676.62	0.00698425
3675.66	0.473008		3675.66	0.337604		3675.66	0.613886		3675.66	0.00629552
3674.69	0.472167		3674.69	0.337136		3674.69	0.612214		3674.69	0.00549548
3673.73	0.470902		3673.73	0.335207		3673.73	0.611094		3673.73	0.00490559
3672.77	0.469605		3672.77	0.332678		3672.77	0.610838		3672.77	0.00471778
3671.8	0.468931		3671.8	0.330499		3671.8	0.611496		3671.8	0.00481673
3670.84	0.469289		3670.84	0.329119		3670.84	0.612773		3670.84	0.00484062
3669.87	0.470561		3669.87	0.328441		3669.87	0.614241		3669.87	0.0044992
3668.91	0.472303		3668.91	0.328143		3668.91	0.615564		3668.91	0.00374638
3667.94	0.473983		3667.94	0.327923		3667.94	0.616575		3667.94	0.00274016
3666.98	0.475149		3666.98	0.327609		3666.98	0.617275		3666.98	0.00175514
3666.02	0.475634		3666.02	0.32718		3666.02	0.6178		3666.02	0.00106099
3665.05	0.475612		3665.05	0.326738		3665.05	0.618324		3665.05	0.000799996
3664.09	0.475403		3664.09	0.32643		3664.09	0.618934		3664.09	0.000979419
3663.12	0.475277		3663.12	0.326371		3663.12	0.619618		3663.12	0.00154789
3662.16	0.475391		3662.16	0.326611		3662.16	0.620324		3662.16	0.00242738
3661.19	0.475789		3661.19	0.327132		3661.19	0.621		3661.19	0.0034843
3660.23	0.476417		3660.23	0.327864		3660.23	0.621586		3660.23	0.00449468
3659.27	0.477135		3659.27	0.328696		3659.27	0.62197		3659.27	0.00516451
3658.3	0.477743		3658.3	0.329513		3658.3	0.621977		3658.3	0.00525015
3657.34	0.478037		3657.34	0.330229		3657.34	0.621441		3657.34	0.00472491
3656.37	0.477841		3656.37	0.330808		3656.37	0.620309		3656.37	0.003839
3655.41	0.477015		3655.41	0.331271		3655.41	0.618695		3655.41	0.00303219
3654.44	0.475443		3654.44	0.331671		3654.44	0.616858		3654.44	0.00278561
3653.48	0.473075		3653.48	0.332056		3653.48	0.615151		3653.48	0.00344562
3652.52	0.470054		3652.52	0.332418		3652.52	0.613905		3652.52	0.00503359
3651.55	0.466966		3651.55	0.332716		3651.55	0.613325		3651.55	0.00713358
3650.59	0.464862		3650.59	0.332972		3650.59	0.613425		3650.59	0.00899412
3649.62	0.464525		3649.62	0.333219		3649.62	0.614033		3649.62	0.00995612
3648.66	0.465994		3648.66	0.333346		3648.66	0.6149		3648.66	0.00981382
3647.7	0.468891		3647.7	0.3332		3647.7	0.615816		3647.7	0.00871902
3646.73	0.472483		3646.73	0.332688		3646.73	0.616622		3646.73	0.00706167
3645.77	0.475697		3645.77	0.331726		3645.77	0.617223		3645.77	0.0054224
3644.8	0.477811		3644.8	0.3303		3644.8	0.617637		3644.8	0.00426869
3643.84	0.478848		3643.84	0.328647		3643.84	0.617927		3643.84	0.003676
3642.87	0.479102		3642.87	0.327157		3642.87	0.618119		3642.87	0.00349205
3641.91	0.478792		3641.91	0.326165		3641.91	0.618216		3641.91	0.00355284
3640.95	0.478082		3640.95	0.325836		3640.95	0.618241		3640.95	0.0037437
3639.98	0.477142		3639.98	0.326121		3639.98	0.618241		3639.98	0.00399881
3639.02	0.476169		3639.02	0.326802		3639.02	0.618277		3639.02	0.00429376
3638.05	0.475327		3638.05	0.327611		3638.05	0.618399		3638.05	0.00462982
3637.09	0.474672		3637.09	0.328371		3637.09	0.618619		3637.09	0.00500681
3636.12	0.474122		3636.12	0.329092		3636.12	0.618917		3636.12	0.0054021
3635.16	0.473528		3635.16	0.329937		3635.16	0.619247		3635.16	0.00576246
3634.2	0.472812		3634.2	0.331085		3634.2	0.619555		3634.2	0.00601765
3633.23	0.472131		3633.23	0.332562		3633.23	0.619775		3633.23	0.0060993
3632.27	0.471934		3632.27	0.334141		3632.27	0.619813		3632.27	0.00595453
3631.3	0.472756		3631.3	0.335438		3631.3	0.619563		3631.3	0.00555887
3630.34	0.47471		3630.34	0.336222		3630.34	0.619003		3630.34	0.00493472
3629.37	0.477247		3629.37	0.336575		3629.37	0.618299		3629.37	0.00415678
3628.41	0.479577		3628.41	0.336684		3628.41	0.61772		3628.41	0.0033229
3627.45	0.481014		3627.45	0.33672		3627.45	0.617506		3627.45	0.00254318
3626.48	0.481103		3626.48	0.336809		3626.48	0.617827		3626.48	0.00195083
3625.52	0.479899		3625.52	0.336864		3625.52	0.618704		3625.52	0.00167364
3624.55	0.478035		3624.55	0.336541		3624.55	0.619913		3624.55	0.00178561
3623.59	0.476218		3623.59	0.335531		3623.59	0.621081		3623.59	0.00228096
3622.63	0.474885		3622.63	0.333779		3622.63	0.62185		3622.63	0.00303946
3621.66	0.474253		3621.66	0.331523		3621.66	0.621992		3621.66	0.00381031
3620.7	0.47438		3620.7	0.329224		3620.7	0.621535		3620.7	0.0043054
3619.73	0.475161		3619.73	0.327352		3619.73	0.620786		3619.73	0.00436825
3618.77	0.476358		3618.77	0.326176		3618.77	0.620187		3618.77	0.00406667
3617.8	0.477667		3617.8	0.32572		3617.8	0.620129		3617.8	0.0036506
3616.84	0.478802		3616.84	0.325779		3616.84	0.620795		3616.84	0.00344068
3615.88	0.47959		3615.88	0.326016		3615.88	0.622045		3615.88	0.00366243
3614.91	0.480019		3614.91	0.326181		3614.91	0.623448		3614.91	0.00428733
3613.95	0.480163		3613.95	0.326237		3613.95	0.624532		3613.95	0.00503359
3612.98	0.480078		3612.98	0.326253		3612.98	0.625029		3612.98	0.00553695
3612.02	0.479767		3612.02	0.326236		3612.02	0.62495		3612.02	0.00555105
3611.05	0.479234		3611.05	0.32609		3611.05	0.624498		3611.05	0.0050588
3610.09	0.478567		3610.09	0.32572		3610.09	0.62392		3610.09	0.00426873
3609.13	0.477961		3609.13	0.325171		3609.13	0.62336		3609.13	0.00349699
3608.16	0.477644		3608.16	0.324634		3608.16	0.62283		3608.16	0.00300289
3607.2	0.477761		3607.2	0.324331		3607.2	0.622267		3607.2	0.00287933
3606.23	0.47829		3606.23	0.32437		3606.23	0.621639		3606.23	0.0030492
3605.27	0.479037		3605.27	0.324632		3605.27	0.620998		3605.27	0.00332835
3604.3	0.479712		3604.3	0.324781		3604.3	0.620481		3604.3	0.00352017
3603.34	0.480093		3603.34	0.324452		3603.34	0.620207		3603.34	0.00350197
3602.38	0.480155		3602.38	0.323546		3602.38	0.62016		3602.38	0.00326294
3601.41	0.480065		3601.41	0.322366		3601.41	0.620154		3601.41	0.00288467
3600.45	0.480042		3600.45	0.321486		3600.45	0.619916		3600.45	0.00250232
3599.48	0.480209		3599.48	0.321474		3599.48	0.619224		3599.48	0.00226667
3598.52	0.480498		3598.52	0.322602		3598.52	0.618013		3598.52	0.00230901
3597.56	0.480655		3597.56	0.324645		3597.56	0.616435		3597.56	0.00269842
3596.59	0.480349		3596.59	0.326903		3596.59	0.614833		3596.59	0.0034003
3595.63	0.479365		3595.63	0.328518		3595.63	0.613613		3595.63	0.00426953
3594.66	0.477733		3594.66	0.328905		3594.66	0.613078		3594.66	0.00510171
3593.7	0.475725		3593.7	0.327983		3593.7	0.613344		3593.7	0.00571005
3592.73	0.473772		3592.73	0.326147		3592.73	0.614332		3592.73	0.00598107
3591.77	0.472366		3591.77	0.324065		3591.77	0.615807		3591.77	0.00589585
3590.81	0.47194		3590.81	0.322366		3590.81	0.617432		3590.81	0.00551202
3589.84	0.472711		3589.84	0.321388		3589.84	0.618845		3589.84	0.00492047
3588.88	0.47453		3588.88	0.321141		3588.88	0.619749		3588.88	0.00421004
3587.91	0.476895		3587.91	0.32146		3587.91	0.620013		3587.91	0.00345972
3586.95	0.479189		3586.95	0.322161		3586.95	0.619686		3586.95	0.00273786
3585.98	0.480922		3585.98	0.323121		3585.98	0.618937		3585.98	0.00210882
3585.02	0.48184		3585.02	0.324283		3585.02	0.618003		3585.02	0.00163549
3584.06	0.48203		3584.06	0.325585		3584.06	0.617137		3584.06	0.0013566
3583.09	0.481842		3583.09	0.326865		3583.09	0.616531		3583.09	0.00125693
3582.13	0.481598		3582.13	0.32783		3582.13	0.616289		3582.13	0.00126388
3581.16	0.481361		3581.16	0.328133		3581.16	0.616457		3581.16	0.001269
3580.2	0.480994		3580.2	0.327511		3580.2	0.616994		3580.2	0.00116496
3579.23	0.480344		3579.23	0.32592		3579.23	0.617723		3579.23	0.000894745
3578.27	0.479386		3578.27	0.323598		3578.27	0.618328		3578.27	0.000495935
3577.31	0.478256		3577.31	0.321033		3577.31	0.618471		3577.31	0.000108329
3576.34	0.477174		3576.34	0.318835		3576.34	0.617954		3576.34	-6.95759e-05
3575.38	0.476315		3575.38	0.317536		3575.38	0.616861		3575.38	0.000135075
3574.41	0.475714		3574.41	0.317433		3574.41	0.615537		3574.41	0.000789141
3573.45	0.475266		3573.45	0.318522		3573.45	0.614435		3573.45	0.00181682
3572.49	0.474813		3572.49	0.320507		3572.49	0.613896		3572.49	0.0030146
3571.52	0.474243		3571.52	0.322849		3571.52	0.613983		3571.52	0.00409961
3570.56	0.473554		3570.56	0.324846		3570.56	0.614441		3570.56	0.00477569
3569.59	0.472846		3569.59	0.32581		3569.59	0.614858		3569.59	0.00482297
3568.63	0.472279		3568.63	0.325396		3568.63	0.614965		3568.63	0.00420957
3567.66	0.472048		3567.66	0.323839		3567.66	0.614818		3567.66	0.00314264
3566.7	0.472323		3566.7	0.321795		3566.7	0.614682		3566.7	0.00196142
3565.74	0.473183		3565.74	0.320018		3565.74	0.614816		3565.74	0.000980648
3564.77	0.474559		3564.77	0.319152		3564.77	0.615362		3564.77	0.000406977
3563.81	0.476194		3563.81	0.319486		3563.81	0.616249		3563.81	0.000278747
3562.84	0.477661		3562.84	0.320785		3562.84	0.617175		3562.84	0.000449696
3561.88	0.478484		3561.88	0.322488		3561.88	0.617817		3561.88	0.000708287
3560.91	0.478358		3560.91	0.324057		3560.91	0.618043		3560.91	0.000925857
3559.95	0.477309		3559.95	0.325115		3559.95	0.61794		3559.95	0.00107823
3558.99	0.475686		3558.99	0.325454		3558.99	0.617702		3558.99	0.00118726
3558.02	0.474011		3558.02	0.325016		3558.02	0.617539		3558.02	0.0012672
3557.06	0.472773		3557.06	0.323897		3557.06	0.617601		3557.06	0.00130625
3556.09	0.472246		3556.09	0.322348		3556.09	0.617933		3556.09	0.00127714
3555.13	0.472411		3555.13	0.320734		3555.13	0.618463		3555.13	0.00116476
3554.16	0.473044		3554.16	0.319439		3554.16	0.619031		3554.16	0.000987854
3553.2	0.473872		3553.2	0.318715		3553.2	0.619459		3553.2	0.000798701
3552.24	0.474687		3552.24	0.318596		3552.24	0.619628		3552.24	0.000660565
3551.27	0.475389		3551.27	0.31889		3551.27	0.619529		3551.27	0.000627117
3550.31	0.475958		3550.31	0.319274		3550.31	0.61927		3550.31	0.000728267
3549.34	0.47641		3549.34	0.319444		3549.34	0.619041		3549.34	0.000965372
3548.38	0.476757		3548.38	0.319284		3548.38	0.61903		3548.38	0.00130672
3547.41	0.476988		3547.41	0.318917		3547.41	0.619322		3547.41	0.00168122
3546.45	0.477069		3546.45	0.318595		3546.45	0.619836		3546.45	0.00197756
3545.49	0.476967		3545.49	0.318505		3545.49	0.620376		3545.49	0.00206881
3544.52	0.476677		3544.52	0.318658		3544.52	0.620726		3544.52	0.00186564
3543.56	0.476249		3543.56	0.318889		3543.56	0.620753		3543.56	0.00136518
3542.59	0.475802		3542.59	0.318928		3542.59	0.620461		3542.59	0.000674702
3541.63	0.475507		3541.63	0.31853		3541.63	0.619999		3541.63	-7.5545e-06
3540.67	0.475529		3540.67	0.317587		3540.67	0.619585		3540.67	-0.000457969
3539.7	0.475949		3539.7	0.316167		3539.7	0.619399		3539.7	-0.000518007
3538.74	0.47669		3538.74	0.314481		3538.74	0.6195		3538.74	-0.000154841
3537.77	0.477528		3537.77	0.312826		3537.77	0.619805		3537.77	0.000536573
3536.81	0.478152		3536.81	0.311538		3536.81	0.620142		3536.81	0.00138329
3535.84	0.478277		3535.84	0.310927		3535.84	0.620333		3535.84	0.00220429
3534.88	0.477749		3534.88	0.311212		3534.88	0.620285		3534.88	0.00286739
3533.92	0.476619		3533.92	0.312447		3533.92	0.620039		3533.92	0.00331703
3532.95	0.47516		3532.95	0.314471		3532.95	0.619763		3532.95	0.00356751
3531.99	0.473814		3531.99	0.316899		3531.99	0.619671		3531.99	0.0036756
3531.02	0.473051		3531.02	0.319195		3531.02	0.619902		3531.02	0.00370941
3530.06	0.473189		3530.06	0.320821		3530.06	0.620428		3530.06	0.00372388
3529.09	0.474242		3529.09	0.321418		3529.09	0.621044		3529.09	0.00374364
3528.13	0.475889		3528.13	0.320947		3528.13	0.621468		3528.13	0.00375115
3527.17	0.477585		3527.17	0.319705		3527.17	0.621467		3527.17	0.00368819
3526.2	0.478783		3526.2	0.318208		3526.2	0.620974		3526.2	0.00348153
3525.24	0.479157		3525.24	0.316976		3525.24	0.620121		3525.24	0.00308895
3524.27	0.478718		3524.27	0.316322		3524.27	0.619179		3524.27	0.00254641
3523.31	0.47775		3523.31	0.316258		3523.31	0.618449		3523.31	0.00197793
3522.34	0.476608		3522.34	0.316562		3522.34	0.618143		3522.34	0.00155132
3521.38	0.475555		3521.38	0.316937		3521.38	0.618336		3521.38	0.00139998
3520.42	0.474688		3520.42	0.317149		3520.42	0.618965		3520.42	0.00155228
3519.45	0.473999		3519.45	0.317102		3519.45	0.619864		3519.45	0.0019089
3518.49	0.473474		3518.49	0.316801		3518.49	0.620794		3518.49	0.00228646
3517.52	0.473146		3517.52	0.316297		3517.52	0.6215		3517.52	0.00250539
3516.56	0.473074		3516.56	0.315638		3516.56	0.621762		3516.56	0.00247166
3515.6	0.473264		3515.6	0.314883		3515.6	0.621458		3515.6	0.00220686
3514.63	0.473619		3514.63	0.314116		3514.63	0.620612		3514.63	0.00182171
3513.67	0.47395		3513.67	0.313443		3513.67	0.619407		3513.67	0.0014548
3512.7	0.474054		3512.7	0.31295		3512.7	0.618134		3512.7	0.0012149
3511.74	0.473823		3511.74	0.312645		3511.74	0.617111		3511.74	0.00114699
3510.77	0.4733		3510.77	0.312472		3510.77	0.616575		3510.77	0.00123304
3509.81	0.472662		3509.81	0.31237		3509.81	0.61663		3509.81	0.00141275
3508.85	0.472137		3508.85	0.312359		3508.85	0.617233		3508.85	0.00161035
3507.88	0.471911		3507.88	0.312579		3507.88	0.618231		3507.88	0.00175394
3506.92	0.472052		3506.92	0.313246		3506.92	0.619398		3506.92	0.0017933
3505.95	0.472495		3505.95	0.314512		3505.95	0.620479		3505.95	0.00171831
3504.99	0.473084		3504.99	0.316311		3504.99	0.621237		3504.99	0.00157809
3504.02	0.473667		3504.02	0.3183		3504.02	0.621512		3504.02	0.00147987
3503.06	0.474163		3503.06	0.319971		3503.06	0.621282		3503.06	0.00155105
3502.1	0.474574		3502.1	0.320855		3502.1	0.620679		3502.1	0.00187808
3501.13	0.474943		3501.13	0.32071		3501.13	0.619946		3501.13	0.0024577
3500.17	0.47528		3500.17	0.319607		3500.17	0.619355		3500.17	0.00317949
3499.2	0.475518		3499.2	0.317904		3499.2	0.619089		3499.2	0.00385514
3498.24	0.475519		3498.24	0.316103		3498.24	0.619164		3498.24	0.00429255
3497.27	0.475161		3497.27	0.31467		3497.27	0.619416		3497.27	0.00438254
3496.31	0.474452		3496.31	0.313914		3496.31	0.619599		3496.31	0.0041441
3495.35	0.473582		3495.35	0.313939		3495.35	0.619503		3495.35	0.00370333
3494.38	0.47287		3494.38	0.314657		3494.38	0.619054		3494.38	0.00323046
3493.42	0.472638		3493.42	0.315828		3493.42	0.618344		3493.42	0.00287019
3492.45	0.473047		3492.45	0.317135		3492.45	0.617598		3492.45	0.00269825
3491.49	0.473994		3491.49	0.318276		3491.49	0.617088		3491.49	0.00271412
3490.53	0.475112		3490.53	0.319061		3490.53	0.617011		3490.53	0.00286769
3489.56	0.475928		3489.56	0.31946		3489.56	0.617411		3489.56	0.00309909
3488.6	0.476068		3488.6	0.319581		3488.6	0.618154		3488.6	0.00336003
3487.63	0.475436		3487.63	0.31959		3487.63	0.618986		3487.63	0.00361368
3486.67	0.474252		3486.67	0.319623		3486.67	0.619631		3486.67	0.00381977
3485.7	0.472964		3485.7	0.319712		3485.7	0.619888		3485.7	0.0039217
3484.74	0.47204		3484.74	0.319782		3484.74	0.619687		3484.74	0.00384849
3483.78	0.471753		3483.78	0.319689		3483.78	0.6191		3483.78	0.00353624
3482.81	0.472073		3482.81	0.319306		3482.81	0.61828		3482.81	0.00296449
3481.85	0.472726		3481.85	0.318582		3481.85	0.61741		3481.85	0.00218974
3480.88	0.473374		3480.88	0.317572		3480.88	0.616656		3480.88	0.00135401
3479.92	0.473808		3479.92	0.316433		3479.92	0.616157		3479.92	0.00065884
3478.95	0.474038		3478.95	0.315387		3478.95	0.616024		3478.95	0.000309847
3477.99	0.474253		3477.99	0.314672		3477.99	0.616314		3477.99	0.000445285
3477.03	0.474663		3477.03	0.314462		3477.03	0.616998		3477.03	0.0010756
3476.06	0.475325		3476.06	0.314787		3476.06	0.617928		3476.06	0.00206298
3475.1	0.476086		3475.1	0.315476		3475.1	0.61886		3475.1	0.00315472
3474.13	0.476656		3474.13	0.316186		3474.13	0.619531		3474.13	0.00406309
3473.17	0.476766		3473.17	0.316521		3473.17	0.619768		3473.17	0.00455622
3472.2	0.476313		3472.2	0.316195		3472.2	0.619557		3472.2	0.00453064
3471.24	0.475409		3471.24	0.315182		3471.24	0.619046		3471.24	0.00404199
3470.28	0.474331		3470.28	0.313751		3470.28	0.618447		3470.28	0.00327907
3469.31	0.473396		3469.31	0.312358		3469.31	0.617917		3469.31	0.00249126
3468.35	0.472847		3468.35	0.31144		3468.35	0.617477		3468.35	0.00189535
3467.38	0.472807		3467.38	0.31123		3467.38	0.617032		3467.38	0.00160403
3466.42	0.473282		3466.42	0.311686		3466.42	0.61648		3466.42	0.00160413
3465.46	0.474194		3465.46	0.312546		3465.46	0.615834		3465.46	0.00178754
3464.49	0.475398		3464.49	0.313482		3464.49	0.615266		3464.49	0.00201727
3463.53	0.47669		3463.53	0.314246		3463.53	0.615053		3463.53	0.00219177
3462.56	0.477823		3462.56	0.314753		3462.56	0.615429		3462.56	0.00227796
3461.6	0.478552		3461.6	0.31506		3461.6	0.616434		3461.6	0.00229785
3460.63	0.478707		3460.63	0.315284		3460.63	0.617845		3460.63	0.00229032
3459.67	0.478259		3459.67	0.315518		3459.67	0.619233		3459.67	0.00227836
3458.71	0.477331		3458.71	0.31578		3458.71	0.620122		3458.71	0.00225828
3457.74	0.476159		3457.74	0.316007		3457.74	0.620182		3457.74	0.00221192
3456.78	0.474996		3456.78	0.316093		3456.78	0.619372		3456.78	0.00212361
3455.81	0.474031		3455.81	0.315934		3455.81	0.617958		3455.81	0.00198565
3454.85	0.473345		3454.85	0.315488		3454.85	0.616409		3454.85	0.00179373
3453.88	0.47293		3453.88	0.314818		3453.88	0.615208		3453.88	0.00154237
3452.92	0.472739		3452.92	0.314096		3452.92	0.614689		3452.92	0.00122856
3451.96	0.47274		3451.96	0.313573		3451.96	0.61495		3451.96	0.000864067
3450.99	0.472935		3450.99	0.313478		3450.99	0.61587		3450.99	0.000482567
3450.03	0.473327		3450.03	0.313902		3450.03	0.617197		3450.03	0.000136269
3449.06	0.473876		3449.06	0.314721		3449.06	0.618662		3449.06	-0.000117643
3448.1	0.474468		3448.1	0.315615		3448.1	0.620031		3448.1	-0.000230552
3447.13	0.474932		3447.13	0.316207		3447.13	0.621107		3447.13	-0.0001717
3446.17	0.475102		3446.17	0.316231		3446.17	0.621713		3446.17	6.08384e-05
3445.21	0.474888		3445.21	0.315646		3445.21	0.621703		3445.21	0.000426213
3444.24	0.47433		3444.24	0.314642		3444.24	0.621016		3444.24	0.000831333
3443.28	0.473587		3443.28	0.313535		3443.28	0.619747		3443.28	0.00113799
3442.31	0.472887		3442.31	0.312618		3442.31	0.618177		3442.31	0.00120503
3441.35	0.472441		3441.35	0.312056		3441.35	0.616707		3441.35	0.000953882
3440.39	0.472384		3440.39	0.311875		3440.39	0.615714		3440.39	0.000426014
3439.42	0.472743		3439.42	0.312015		3439.42	0.615406		3439.42	-0.000210218
3438.46	0.473446		3438.46	0.312378		3438.46	0.615752		3438.46	-0.00071858
3437.49	0.474354		3437.49	0.312839		3437.49	0.616528		3437.49	-0.000895881
3436.53	0.475298		3436.53	0.313238		3436.53	0.617443		3436.53	-0.00066426
3435.56	0.476131		3435.56	0.313383		3435.56	0.618281		3435.56	-0.0001033
3434.6	0.476762		3434.6	0.313108		3434.6	0.61897		3434.6	0.000596458
3433.64	0.477175		3433.64	0.312359		3433.64	0.619552		3433.64	0.00123045
3432.67	0.477418		3432.67	0.311262		3432.67	0.620092		3432.67	0.00167128
3431.71	0.477558		3431.71	0.310117		3431.71	0.620589		3431.71	0.00190511
3430.74	0.477625		3430.74	0.309307		3430.74	0.620955		3430.74	0.00200116
3429.78	0.477578		3429.78	0.309146		3429.78	0.621059		3429.78	0.00204221
3428.81	0.477317		3428.81	0.309753		3428.81	0.620815		3428.81	0.00206005
3427.85	0.476751		3427.85	0.310991		3427.85	0.620236		3427.85	0.00201904
3426.89	0.475875		3426.89	0.312515		3426.89	0.619444		3426.89	0.00184797
3425.92	0.474824		3425.92	0.313891		3425.92	0.618631		3425.92	0.00149872
3424.96	0.473852		3424.96	0.314752		3424.96	0.617986		3424.96	0.000993234
3423.99	0.473249		3423.99	0.314928		3423.99	0.617634		3423.99	0.000429132
3423.03	0.47322		3423.03	0.314505		3423.03	0.617589		3423.03	-5.87427e-05
3422.06	0.473794		3422.06	0.31377		3422.06	0.617743		3422.06	-0.000355813
3421.1	0.474808		3421.1	0.313078		3421.1	0.617904		3421.1	-0.000415203
3420.14	0.475957		3420.14	0.312686		3420.14	0.617865		3420.14	-0.000265554
3419.17	0.476898		3419.17	0.312644		3419.17	0.617502		3419.17	1.29225e-05
3418.21	0.477351		3418.21	0.312783		3418.21	0.616843		3418.21	0.000330074
3417.24	0.477174		3417.24	0.312814		3417.24	0.616082		3417.24	0.000621443
3416.28	0.476401		3416.28	0.312479		3416.28	0.615501		3416.28	0.000865495
3415.31	0.475227		3415.31	0.311695		3415.31	0.61534		3415.31	0.0010772
3414.35	0.473962		3414.35	0.310594		3414.35	0.615673		3414.35	0.00128924
3413.39	0.472941		3413.39	0.309455		3413.39	0.616366		3413.39	0.0015314
3412.42	0.47242		3412.42	0.308576		3412.42	0.617146		3412.42	0.001813
3411.46	0.472484		3411.46	0.308154		3411.46	0.617731		3411.46	0.00211578
3410.49	0.473014		3410.49	0.308226		3410.49	0.617956		3410.49	0.00239533
3409.53	0.473741		3409.53	0.308698		3409.53	0.617822		3409.53	0.00259588
3408.57	0.474372		3408.57	0.309401		3408.57	0.617469		3408.57	0.00267481
3407.6	0.474726		3407.6	0.310159		3407.6	0.617085		3407.6	0.00262498
3406.64	0.474809		3406.64	0.310816		3406.64	0.616833		3406.64	0.00248399
3405.67	0.474778		3405.67	0.311238		3405.67	0.616815		3405.67	0.00231974
3404.71	0.474827		3404.71	0.311323		3404.71	0.617076		3404.71	0.00219637
3403.74	0.475055		3403.74	0.31103		3403.74	0.617603		3403.74	0.00213879
3402.78	0.475395		3402.78	0.310437		3402.78	0.61831		3402.78	0.00211635
3401.82	0.475643		3401.82	0.309755		3401.82	0.619026		3401.82	0.00205609
3400.85	0.475567		3400.85	0.309275		3400.85	0.619514		3400.85	0.00188111
3399.89	0.475039		3399.89	0.309251		3399.89	0.619547		3399.89	0.00155561
3398.92	0.474126		3398.92	0.30977		3398.92	0.619017		3398.92	0.00110915
3397.96	0.473089		3397.96	0.310697		3397.96	0.618006		3397.96	0.000628344
3396.99	0.472291		3396.99	0.311733		3396.99	0.616785		3396.99	0.000220497
3396.03	0.472051		3396.03	0.312556		3396.03	0.615714		3396.03	-3.11117e-05
3395.07	0.472507		3395.07	0.312978		3395.07	0.615092		3395.07	-9.63762e-05
3394.1	0.473549		3394.1	0.313005		3394.1	0.615039		3394.1	9.60888e-07
3393.14	0.474841		3393.14	0.312786		3393.14	0.615462		3393.14	0.00020664
3392.17	0.475957		3392.17	0.312484		3392.17	0.616118		3392.17	0.000467143
3391.21	0.476541		3391.21	0.31216		3391.21	0.616731		3391.21	0.000746588
3390.24	0.476441		3390.24	0.311752		3390.24	0.617097		3390.24	0.00102475
3389.28	0.475753		3389.28	0.311151		3389.28	0.617129		3389.28	0.00128176
3388.32	0.474757		3388.32	0.310316		3388.32	0.616844		3388.32	0.00148791
3387.35	0.473794		3387.35	0.309344		3387.35	0.616311		3387.35	0.00161194
3386.39	0.473127		3386.39	0.308458		3386.39	0.615607		3386.39	0.00164085
3385.42	0.472866		3385.42	0.307899		3385.42	0.614815		3385.42	0.00159867
3384.46	0.472957		3384.46	0.307815		3384.46	0.614045		3384.46	0.00154015
3383.5	0.473236		3383.5	0.308197		3383.5	0.613437		3383.5	0.00152409
3382.53	0.473514		3382.53	0.308888		3382.53	0.613146		3382.53	0.00157905
3381.57	0.473645		3381.57	0.309664		3381.57	0.613282		3381.57	0.00168734
3380.6	0.473581		3380.6	0.310321		3380.6	0.613859		3380.6	0.00179546
3379.64	0.473368		3379.64	0.310751		3379.64	0.614771		3379.64	0.0018485
3378.67	0.473106		3378.67	0.310953		3378.67	0.615822		3378.67	0.00182055
3377.71	0.472884		3377.71	0.311014		3377.71	0.616793		3377.71	0.00172247
3376.75	0.472731		3376.75	0.311057		3376.75	0.617521		3376.75	0.00158381
3375.78	0.472608		3375.78	0.311179		3375.78	0.617944		3375.78	0.00142508
3374.82	0.472446		3374.82	0.311396		3374.82	0.618104		3374.82	0.00124437
3373.85	0.472208		3373.85	0.311611		3373.85	0.618115		3373.85	0.00102392
3372.89	0.471933		3372.89	0.311631		3372.89	0.618108		3372.89	0.000753658
3371.92	0.471724		3371.92	0.311239		3371.92	0.618177		3371.92	0.000451686
3370.96	0.471689		3370.96	0.310304		3370.96	0.618328		3370.96	0.000167127
3370	0.471869		3370	0.308884		3370	0.618462		3370	-3.42592e-05
3369.03	0.472195		3369.03	0.307257		3369.03	0.618404		3369.03	-9.20366e-05
3368.07	0.47253		3368.07	0.305842		3368.07	0.617976		3368.07	2.85956e-05
3367.1	0.472745		3367.1	0.305036		3367.1	0.617107		3367.1	0.000327919
3366.14	0.472801		3366.14	0.305047		3366.14	0.615906		3366.14	0.000769391
3365.17	0.47278		3365.17	0.305794		3365.17	0.614658		3365.17	0.00128292
3364.21	0.472841		3364.21	0.306943		3364.21	0.613729		3364.21	0.00177477
3363.25	0.473122		3363.25	0.308057		3363.25	0.613403		3363.25	0.00214512
3362.28	0.473651		3362.28	0.308789		3362.28	0.613762		3362.28	0.00231627
3361.32	0.474308		3361.32	0.309026		3361.32	0.614646		3361.32	0.00226091
3360.35	0.474861		3360.35	0.308916		3360.35	0.615729		3360.35	0.0020206
3359.39	0.475053		3359.39	0.308758		3359.39	0.616661		3359.39	0.00170161
3358.43	0.474717		3358.43	0.308841		3358.43	0.617198		3358.43	0.00143951
3357.46	0.473854		3357.46	0.309301		3357.46	0.617262		3357.46	0.00134899
3356.5	0.472647		3356.5	0.310072		3356.5	0.616924		3356.5	0.00147275
3355.53	0.471409		3355.53	0.310948		3355.53	0.616341		3355.53	0.0017597
3354.57	0.470472		3354.57	0.311689		3354.57	0.615691		3354.57	0.00208462
3353.6	0.470069		3353.6	0.312138		3353.6	0.615137		3353.6	0.00230395
3352.64	0.470253		3352.64	0.31225		3352.64	0.614792		3352.64	0.00232537
3351.68	0.470877		3351.68	0.31207		3351.68	0.614717		3351.68	0.00215378
3350.71	0.471653		3350.71	0.311664		3350.71	0.614903		3350.71	0.00189023
3349.75	0.472272		3349.75	0.31109		3349.75	0.615281		3349.75	0.00167846
3348.78	0.472512		3348.78	0.310407		3348.78	0.615751		3348.78	0.00163057
3347.82	0.472324		3347.82	0.309712		3347.82	0.616221		3347.82	0.00177004
3346.85	0.471827		3346.85	0.309158		3346.85	0.616632		3346.85	0.0020222
3345.89	0.471251		3345.89	0.308908		3345.89	0.616957		3345.89	0.00225738
3344.93	0.470833		3344.93	0.30906		3344.93	0.617177		3344.93	0.00235835
3343.96	0.470736		3343.96	0.309583		3343.96	0.617253		3343.96	0.00227683
3343	0.470999		3343	0.310315		3343	0.617127		3343	0.0020499
3342.03	0.471544		3342.03	0.311034		3342.03	0.616766		3342.03	0.00177131
3341.07	0.472215		3341.07	0.311554		3341.07	0.6162		3341.07	0.00153945
3340.1	0.472811		3340.1	0.311786		3340.1	0.615548		3340.1	0.00140876
3339.14	0.47313		3339.14	0.311745		3339.14	0.614981		3339.14	0.00137166
3338.18	0.473002		3338.18	0.311492		3338.18	0.614648		3338.18	0.00137083
3337.21	0.472345		3337.21	0.311094		3337.21	0.614598		3337.21	0.00133796
3336.25	0.471211		3336.25	0.310597		3336.25	0.614761		3336.25	0.00123354
3335.28	0.469818		3335.28	0.310052		3335.28	0.614991		3335.28	0.00107032
3334.32	0.468515		3334.32	0.309539		3334.32	0.615161		3334.32	0.000908391
3333.36	0.467671		3333.36	0.30917		3333.36	0.615243		3333.36	0.000826652
3332.39	0.467533		3332.39	0.309051		3332.39	0.615332		3332.39	0.000884585
3331.43	0.468108		3331.43	0.309237		3331.43	0.615586		3331.43	0.00109487
3330.46	0.46915		3330.46	0.309693		3330.46	0.616112		3330.46	0.0014178
3329.5	0.470258		3329.5	0.310292		3329.5	0.616871		3329.5	0.00177883
3328.53	0.471046		3328.53	0.310854		3328.53	0.617652		3328.53	0.00209621
3327.57	0.471299		3327.57	0.311211		3327.57	0.61816		3327.57	0.00230611
3326.61	0.471035		3326.61	0.31126		3326.61	0.618151		3326.61	0.00237307
3325.64	0.470454		3325.64	0.311006		3325.64	0.617573		3325.64	0.00229319
3324.68	0.469826		3324.68	0.310554		3324.68	0.616601		3324.68	0.00209268
3323.71	0.469376		3323.71	0.310065		3323.71	0.615566		3323.71	0.00182444
3322.75	0.469232		3322.75	0.309693		3322.75	0.614795		3322.75	0.00155913
3321.78	0.469426		3321.78	0.309518		3321.78	0.614465		3321.78	0.00136867
3320.82	0.469932		3320.82	0.30952		3320.82	0.614548		3320.82	0.00130223
3319.86	0.47069		3319.86	0.309592		3319.86	0.614865		3319.86	0.00136827
3318.89	0.471614		3318.89	0.309597		3318.89	0.615206		3318.89	0.00153536
3317.93	0.47258		3317.93	0.309441		3317.93	0.615443		3317.93	0.00175081
3316.96	0.473437		3316.96	0.30911		3316.96	0.615564		3316.96	0.00196991
3316	0.474029		3316	0.308682		3316	0.615622		3316	0.00217389
3315.03	0.474232		3315.03	0.308292		3315.03	0.615657		3315.03	0.00236541
3314.07	0.473985		3314.07	0.308078		3314.07	0.615647		3314.07	0.00254838
3313.11	0.473296		3313.11	0.308138		3313.11	0.61554		3313.11	0.00270952
3312.14	0.472246		3312.14	0.308498		3312.14	0.615313		3312.14	0.00281743
3311.18	0.470979		3311.18	0.309111		3311.18	0.615028		3311.18	0.00284254
3310.21	0.469686		3310.21	0.309878		3310.21	0.614816		3310.21	0.00278251
3309.25	0.468581		3309.25	0.310671		3309.25	0.614804		3309.25	0.00267211
3308.28	0.467853		3308.28	0.311369		3308.28	0.61504		3308.28	0.00256891
3307.32	0.467612		3307.32	0.311878		3307.32	0.615452		3307.32	0.00252102
3306.36	0.467847		3306.36	0.312151		3306.36	0.61588		3306.36	0.00253971
3305.39	0.468425		3305.39	0.312195		3305.39	0.616148		3305.39	0.00259371
3304.43	0.469138		3304.43	0.312073		3304.43	0.616135		3304.43	0.00262894
3303.46	0.469768		3303.46	0.311889		3303.46	0.615816		3303.46	0.00260221
3302.5	0.470171		3302.5	0.311749		3302.5	0.61526		3302.5	0.00250569
3301.54	0.470312		3301.54	0.311718		3301.54	0.614604		3301.54	0.00237004
3300.57	0.470261		3300.57	0.31179		3300.57	0.614028		3300.57	0.00224519
3299.61	0.470135		3299.61	0.311884		3299.61	0.613703		3299.61	0.00217269
3298.64	0.470043		3298.64	0.311894		3298.64	0.613742		3298.64	0.00216926
3297.68	0.470023		3297.68	0.31175		3297.68	0.614152		3297.68	0.00222481
3296.71	0.470036		3296.71	0.31147		3296.71	0.614816		3296.71	0.0023159
3295.75	0.469991		3295.75	0.311157		3295.75	0.615537		3295.75	0.00241905
3294.79	0.469807		3294.79	0.310934		3294.79	0.616125		3294.79	0.00251602
3293.82	0.46947		3293.82	0.310874		3293.82	0.616483		3293.82	0.00259121
3292.86	0.469053		3292.86	0.310955		3292.86	0.616625		3292.86	0.00262798
3291.89	0.468684		3291.89	0.311072		3291.89	0.616634		3291.89	0.00261298
3290.93	0.468475		3290.93	0.311104		3290.93	0.616574		3290.93	0.00254685
3289.96	0.468444		3289.96	0.310979		3289.96	0.616444		3289.96	0.0024525
3289	0.468494		3289	0.310699		3289	0.616194		3289	0.00237067
3288.04	0.46846		3288.04	0.310326		3288.04	0.615802		3288.04	0.00233879
3287.07	0.468209		3287.07	0.309938		3287.07	0.615322		3287.07	0.00236924
3286.11	0.467745		3286.11	0.309592		3286.11	0.614884		3286.11	0.00243841
3285.14	0.467231		3285.14	0.309302		3285.14	0.614612		3285.14	0.00249566
3284.18	0.466929		3284.18	0.309049		3284.18	0.614552		3284.18	0.00249002
3283.21	0.467065		3283.21	0.308793		3283.21	0.614641		3283.21	0.00239499
3282.25	0.4677		3282.25	0.308489		3282.25	0.614771		3282.25	0.00222151
3281.29	0.468685		3281.29	0.308109		3281.29	0.614864		3281.29	0.00200952
3280.32	0.469725		3280.32	0.307672		3280.32	0.614924		3280.32	0.0018111
3279.36	0.470515		3279.36	0.307262		3279.36	0.615008		3279.36	0.00167261
3278.39	0.470886		3278.39	0.307026		3278.39	0.615151		3278.39	0.00162358
3277.43	0.470865		3277.43	0.307119		3277.43	0.615306		3277.43	0.00167201
3276.47	0.470635		3276.47	0.30763		3276.47	0.615355		3276.47	0.00180295
3275.5	0.470409		3275.5	0.308512		3275.5	0.615183		3275.5	0.00197866
3274.54	0.470307		3274.54	0.309574		3274.54	0.614762		3274.54	0.00214279
3273.57	0.470304		3273.57	0.310545		3273.57	0.614187		3273.57	0.00223363
3272.61	0.470259		3272.61	0.311182		3272.61	0.61364		3272.61	0.00220293
3271.64	0.470007		3271.64	0.311368		3271.64	0.613305		3271.64	0.00203398
3270.68	0.469459		3270.68	0.311142		3270.68	0.613293		3270.68	0.00175151
3269.72	0.468644		3269.72	0.310659		3269.72	0.613601		3269.72	0.00141421
3268.75	0.467706		3268.75	0.310106		3268.75	0.61412		3268.75	0.00109437
3267.79	0.466845		3267.79	0.309632		3267.79	0.614683		3267.79	0.00085497
3266.82	0.466256		3266.82	0.309314		3266.82	0.615119		3266.82	0.000732615
3265.86	0.466076		3265.86	0.309168		3265.86	0.615306		3265.86	0.000733843
3264.89	0.466354		3264.89	0.309174		3264.89	0.615209		3264.89	0.000843085
3263.93	0.46703		3263.93	0.309285		3263.93	0.614889		3263.93	0.00103452
3262.97	0.46794		3262.97	0.309425		3262.97	0.614477		3262.97	0.0012795
3262	0.468859		3262	0.309512		3262	0.614109		3262	0.00154793
3261.04	0.469559		3261.04	0.309487		3261.04	0.613864		3261.04	0.0018092
3260.07	0.469894		3260.07	0.309373		3260.07	0.613729		3260.07	0.00203275
3259.11	0.469855		3259.11	0.30929		3259.11	0.613612		3259.11	0.0021987
3258.14	0.469567		3258.14	0.309422		3258.14	0.613409		3258.14	0.00230535
3257.18	0.469239		3257.18	0.309916		3257.18	0.613083		3257.18	0.00237001
3256.22	0.469068		3256.22	0.310786		3256.22	0.612701		3256.22	0.00241918
3255.25	0.469158		3255.25	0.311866		3255.25	0.612411		3255.25	0.00246786
3254.29	0.469486		3254.29	0.312865		3254.29	0.61237		3254.29	0.00250799
3253.32	0.469921		3253.32	0.313489		3253.32	0.612653		3253.32	0.00250852
3252.36	0.470296		3252.36	0.313566		3252.36	0.613212		3252.36	0.00243318
3251.4	0.470482		3251.4	0.313108		3251.4	0.613892		3251.4	0.00226218
3250.43	0.470441		3250.43	0.312295		3250.43	0.6145		3250.43	0.00200878
3249.47	0.470227		3249.47	0.311394		3249.47	0.614888		3249.47	0.00172091
3248.5	0.469939		3248.5	0.310672		3248.5	0.615005		3248.5	0.00146933
3247.54	0.469648		3247.54	0.310325		3247.54	0.614893		3247.54	0.00132952
3246.57	0.469347		3246.57	0.310429		3246.57	0.614645		3246.57	0.00136013
3245.61	0.468953		3245.61	0.310914		3245.61	0.614355		3245.61	0.00158324
3244.65	0.468379		3244.65	0.311566		3244.65	0.614084		3244.65	0.00196871
3243.68	0.467622		3243.68	0.312075		3243.68	0.613865		3243.68	0.00243434
3242.72	0.466818		3242.72	0.312148		3242.72	0.613713		3242.72	0.00286452
3241.75	0.466207		3241.75	0.31164		3241.75	0.613642		3241.75	0.00314815
3240.79	0.466025		3240.79	0.310645		3240.79	0.613667		3240.79	0.00322111
3239.82	0.466375		3239.82	0.309487		3239.82	0.61379		3239.82	0.00309205
3238.86	0.467156		3238.86	0.308586		3238.86	0.613999		3238.86	0.00283587
3237.9	0.468106		3237.9	0.308268		3237.9	0.614264		3237.9	0.00255804
3236.93	0.468925		3236.93	0.308618		3236.93	0.614548		3236.93	0.00234728
3235.97	0.469408		3235.97	0.309455		3235.97	0.614811		3235.97	0.00224353
3235	0.469508		3235	0.310432		3235	0.615007		3235	0.002233
3234.04	0.469315		3234.04	0.311207		3234.04	0.61509		3234.04	0.00226874
3233.07	0.468965		3233.07	0.311584		3233.07	0.615011		3233.07	0.00230188
3232.11	0.468567		3232.11	0.311572		3232.11	0.614743		3232.11	0.00230571
3231.15	0.468171		3231.15	0.31133		3231.15	0.614299		3231.15	0.00228329
3230.18	0.467797		3230.18	0.311056		3230.18	0.613745		3230.18	0.00225938
3229.22	0.467466		3229.22	0.31089		3229.22	0.613194		3229.22	0.00226158
3228.25	0.467217		3228.25	0.310871		3228.25	0.612776		3228.25	0.00230345
3227.29	0.467089		3227.29	0.310954		3227.29	0.612586		3227.29	0.0023733
3226.33	0.467097		3226.33	0.311065		3226.33	0.612648		3226.33	0.00243741
3225.36	0.467215		3225.36	0.311154		3225.36	0.612899		3225.36	0.00245493
3224.4	0.467394		3224.4	0.311214		3224.4	0.613213		3224.4	0.00240179
3223.43	0.467585		3223.43	0.311277		3223.43	0.613455		3223.43	0.00229006
3222.47	0.467757		3222.47	0.311377		3222.47	0.61354		3222.47	0.00217122
3221.5	0.4679		3221.5	0.311524		3221.5	0.61347		3221.5	0.00211788
3220.54	0.468014		3220.54	0.311686		3220.54	0.613325		3220.54	0.00218871
3219.58	0.468102		3219.58	0.311795		3219.58	0.613214		3219.58	0.00239606
3218.61	0.468168		3218.61	0.311782		3218.61	0.61321		3218.61	0.00269682
3217.65	0.468213		3217.65	0.311607		3217.65	0.613312		3217.65	0.0030102
3216.68	0.468241		3216.68	0.311293		3216.68	0.613443		3216.68	0.0032577
3215.72	0.468261		3215.72	0.31093		3215.72	0.613503		3215.72	0.00340177
3214.75	0.46829		3214.75	0.310655		3214.75	0.613425		3214.75	0.00345948
3213.79	0.468355		3213.79	0.310605		3213.79	0.61322		3213.79	0.0034863
3212.83	0.468496		3212.83	0.310859		3212.83	0.612974		3212.83	0.00353537
3211.86	0.468742		3211.86	0.311396		3211.86	0.612811		3211.86	0.0036214
3210.9	0.469086		3210.9	0.312093		3210.9	0.612819		3210.9	0.00370811
3209.93	0.469466		3209.93	0.312772		3209.93	0.613008		3209.93	0.00373033
3208.97	0.469762		3208.97	0.313274		3208.97	0.613293		3208.97	0.00363456
3208	0.469841		3208	0.313538		3208	0.613533		3208	0.0034154
3207.04	0.469613		3207.04	0.313618		3207.04	0.613596		3207.04	0.00312425
3206.08	0.469083		3206.08	0.313652		3206.08	0.613434		3206.08	0.00284808
3205.11	0.468368		3205.11	0.313773		3205.11	0.613106		3205.11	0.00266485
3204.15	0.467665		3204.15	0.314028		3204.15	0.612754		3204.15	0.00260988
3203.18	0.467186		3203.18	0.314346		3203.18	0.612532		3203.18	0.00266281
3202.22	0.467083		3202.22	0.314572		3202.22	0.612537		3202.22	0.00276621
3201.26	0.467393		3201.26	0.314555		3201.26	0.61277		3201.26	0.00285928
3200.29	0.468023		3200.29	0.314229		3200.29	0.613159		3200.29	0.00290715
3199.33	0.46877		3199.33	0.313656		3199.33	0.613612		3199.33	0.00291038
3198.36	0.4694		3198.36	0.313005		3198.36	0.61406		3198.36	0.0028921
3197.4	0.469735		3197.4	0.31248		3197.4	0.614471		3197.4	0.00287519
3196.43	0.469728		3196.43	0.312253		3196.43	0.614829		3196.43	0.00286145
3195.47	0.469478		3195.47	0.312408		3195.47	0.6151		3195.47	0.00283053
3194.51	0.469182		3194.51	0.312928		3194.51	0.615231		3194.51	0.00275357
3193.54	0.469027		3193.54	0.313707		3193.54	0.615177		3193.54	0.00261448
3192.58	0.469091		3192.58	0.314574		3192.58	0.614931		3192.58	0.00242771
3191.61	0.469304		3191.61	0.315336		3191.61	0.614548		3191.61	0.00223873
3190.65	0.469481		3190.65	0.315822		3190.65	0.614119		3190.65	0.00211212
3189.68	0.469424		3189.68	0.315932		3189.68	0.613726		3189.68	0.00210873
3188.72	0.469012		3188.72	0.315681		3188.72	0.613408		3188.72	0.00226637
3187.76	0.468255		3187.76	0.315202		3187.76	0.613157		3187.76	0.00258711
3186.79	0.467271		3186.79	0.314706		3186.79	0.612946		3186.79	0.00303559
3185.83	0.466231		3185.83	0.314401		3185.83	0.612769		3185.83	0.00354636
3184.86	0.465292		3184.86	0.314407		3184.86	0.612656		3184.86	0.0040351
3183.9	0.464568		3183.9	0.314708		3183.9	0.612657		3183.9	0.00441632
3182.93	0.464122		3182.93	0.315173		3182.93	0.612798		3182.93	0.00462045
3181.97	0.463977		3181.97	0.315617		3181.97	0.613045		3181.97	0.00461084
3181.01	0.464131		3181.01	0.315898		3181.01	0.613299		3181.01	0.00439285
3180.04	0.464549		3180.04	0.315969		3180.04	0.613434		3180.04	0.00401299
3179.08	0.465166		3179.08	0.315884		3179.08	0.613355		3179.08	0.00354623
3178.11	0.465878		3178.11	0.31574		3178.11	0.613043		3178.11	0.00307433
3177.15	0.466554		3177.15	0.315619		3177.15	0.612571		3177.15	0.00266651
3176.19	0.467061		3176.19	0.315544		3176.19	0.612071		3176.19	0.00236481
3175.22	0.467293		3175.22	0.315484		3175.22	0.611681		3175.22	0.00217912
3174.26	0.46722		3174.26	0.315388		3174.26	0.611492		3174.26	0.00209254
3173.29	0.466905		3173.29	0.315219		3173.29	0.611522		3173.29	0.002071
3172.33	0.466502		3172.33	0.314973		3172.33	0.611725		3172.33	0.00207939
3171.36	0.466203		3171.36	0.314673		3171.36	0.612025		3171.36	0.00209471
3170.4	0.466104		3170.4	0.314278		3170.4	0.612326		3170.4	0.00208399
3169.44	0.466281		3169.44	0.313914		3169.44	0.612611		3169.44	0.00209574
3168.47	0.466618		3168.47	0.313637		3168.47	0.612857		3168.47	0.00214881
3167.51	0.466907		3167.51	0.313497		3167.51	0.613043		3167.51	0.00224249
3166.54	0.466955		3166.54	0.313523		3166.54	0.613136		3166.54	0.00234295
3165.58	0.466728		3165.58	0.313776		3165.58	0.613113		3165.58	0.00242275
3164.61	0.466252		3164.61	0.314107		3164.61	0.61292		3164.61	0.00239616
3163.65	0.465716		3163.65	0.314426		3163.65	0.612571		3163.65	0.00225252
3162.69	0.465327		3162.69	0.314677		3162.69	0.612143		3162.69	0.00204747
3161.72	0.465212		3161.72	0.314869		3161.72	0.611758		3161.72	0.00188897
3160.76	0.465374		3160.76	0.315076		3160.76	0.611531		3160.76	0.00189053
3159.79	0.465715		3159.79	0.31538		3159.79	0.611524		3159.79	0.00211225
3158.83	0.466104		3158.83	0.315801		3158.83	0.611717		3158.83	0.00252368
3157.86	0.466437		3157.86	0.316259		3157.86	0.612019		3157.86	0.00301
3156.9	0.46668		3156.9	0.316588		3156.9	0.612312		3156.9	0.00342094
3155.94	0.466858		3155.94	0.31662		3155.94	0.612505		3155.94	0.00363516
3154.97	0.46702		3154.97	0.316267		3154.97	0.61256		3154.97	0.00360757
3154.01	0.467208		3154.01	0.315571		3154.01	0.612487		3154.01	0.00337743
3153.04	0.467428		3153.04	0.314697		3153.04	0.612324		3153.04	0.00303883
3152.08	0.467657		3152.08	0.313857		3152.08	0.612118		3152.08	0.00269535
3151.11	0.467851		3151.11	0.313233		3151.11	0.611918		3151.11	0.00242645
3150.15	0.467978		3150.15	0.312917		3150.15	0.611784		3150.15	0.00227707
3149.19	0.468033		3149.19	0.312895		3149.19	0.611791		3149.19	0.00226554
3148.22	0.468046		3148.22	0.313077		3148.22	0.612004		3148.22	0.00239186
3147.26	0.468064		3147.26	0.313351		3147.26	0.612445		3147.26	0.00263701
3146.29	0.468129		3146.29	0.313626		3146.29	0.613067		3146.29	0.00295305
3145.33	0.468243		3145.33	0.313863		3145.33	0.613743		3145.33	0.0032608
3144.37	0.46837		3144.37	0.314062		3144.37	0.614307		3144.37	0.00346763
3143.4	0.468449		3143.4	0.314241		3143.4	0.614598		3143.4	0.00350237
3142.44	0.468432		3142.44	0.314413		3142.44	0.614528		3142.44	0.00334928
3141.47	0.468313		3141.47	0.314568		3141.47	0.6141		3141.47	0.00306055
3140.51	0.468136		3140.51	0.314694		3140.51	0.613417		3140.51	0.00273416
3139.54	0.467977		3139.54	0.314789		3139.54	0.612645		3139.54	0.00247173
3138.58	0.467906		3138.58	0.314882		3138.58	0.611966		3138.58	0.00233826
3137.62	0.46795		3137.62	0.315015		3137.62	0.611529		3137.62	0.00234572
3136.65	0.468084		3136.65	0.315213		3136.65	0.611414		3136.65	0.00246353
3135.69	0.468234		3135.69	0.315453		3135.69	0.611609		3135.69	0.00264201
3134.72	0.468307		3134.72	0.315656		3134.72	0.612018		3134.72	0.0028311
3133.76	0.468234		3133.76	0.315718		3133.76	0.612498		3133.76	0.00298818
3132.79	0.467998		3132.79	0.315567		3132.79	0.612899		3132.79	0.00307777
3131.83	0.467654		3131.83	0.315206		3131.83	0.613115		3131.83	0.0030788
3130.87	0.467297		3130.87	0.314723		3130.87	0.613096		3130.87	0.00299582
3129.9	0.467025		3129.9	0.314268		3129.9	0.612849		3129.9	0.00287089
3128.94	0.466878		3128.94	0.313989		3128.94	0.612419		3128.94	0.00277698
3127.97	0.466822		3127.97	0.31398		3127.97	0.61187		3127.97	0.00278968
3127.01	0.466776		3127.01	0.314249		3127.01	0.611289		3127.01	0.00294891
3126.04	0.466682		3126.04	0.314722		3126.04	0.610782		3126.04	0.00323266
3125.08	0.466573		3125.08	0.315273		3125.08	0.610466		3125.08	0.00355936
3124.12	0.466569		3124.12	0.315765		3124.12	0.610436		3124.12	0.00382125
3123.15	0.466815		3123.15	0.31609		3123.15	0.610721		3123.15	0.00392936
3122.19	0.467372		3122.19	0.316199		3122.19	0.61125		3122.19	0.00384795
3121.22	0.468136		3121.22	0.316104		3121.22	0.611871		3121.22	0.00360429
3120.26	0.468858		3120.26	0.315871		3120.26	0.612405		3120.26	0.00327282
3119.3	0.469255		3119.3	0.315588		3119.3	0.61272		3119.3	0.00294521
3118.33	0.46916		3118.33	0.315332		3118.33	0.612781		3118.33	0.00269959
3117.37	0.468616		3117.37	0.315139		3117.37	0.612641		3117.37	0.00257778
3116.4	0.467852		3116.4	0.314996		3116.4	0.61239		3116.4	0.00257564
3115.44	0.467156		3115.44	0.314861		3115.44	0.612101		3115.44	0.00264844
3114.47	0.466717		3114.47	0.314688		3114.47	0.611802		3114.47	0.00273163
3113.51	0.466552		3113.51	0.314464		3113.51	0.611502		3113.51	0.00277077
3112.55	0.466532		3112.55	0.314212		3112.55	0.611232		3112.55	0.00275013
3111.58	0.466497		3111.58	0.313982		3111.58	0.611076		3111.58	0.00270355
3110.62	0.466377		3110.62	0.313824		3110.62	0.611143		3110.62	0.00269952
3109.65	0.46623		3109.65	0.313754		3109.65	0.611509		3109.65	0.00280305
3108.69	0.466185		3108.69	0.313755		3108.69	0.612149		3108.69	0.00303626
3107.72	0.466348		3107.72	0.313789		3107.72	0.612912		3107.72	0.0033581
3106.76	0.466723		3106.76	0.313828		3106.76	0.613567		3106.76	0.0036775
3105.8	0.467208		3105.8	0.313883		3105.8	0.613889		3105.8	0.00389299
3104.83	0.467664		3104.83	0.314		3104.83	0.613757		3104.83	0.00393909
3103.87	0.467983		3103.87	0.314232		3103.87	0.613208		3103.87	0.0038153
3102.9	0.468126		3102.9	0.314608		3102.9	0.612422		3102.9	0.00358268
3101.94	0.468104		3101.94	0.315096		3101.94	0.611641		3101.94	0.00333235
3100.97	0.467938		3100.97	0.315617		3100.97	0.611074		3100.97	0.00314661
3100.01	0.467641		3100.01	0.316066		3100.01	0.610822		3100.01	0.00307029
3099.05	0.467239		3099.05	0.316355		3099.05	0.610856		3099.05	0.0031063
3098.08	0.466815		3098.08	0.316442		3098.08	0.611058		3098.08	0.00322846
3097.12	0.466507		3097.12	0.316339		3097.12	0.611282		3097.12	0.00340201
3096.15	0.466461		3096.15	0.316106		3096.15	0.611428		3096.15	0.00359494
3095.19	0.466746		3095.19	0.315823		3095.19	0.611467		3095.19	0.00377813
3094.23	0.467288		3094.23	0.315571		3094.23	0.611434		3094.23	0.00391793
3093.26	0.467888		3093.26	0.315413		3093.26	0.611397		3093.26	0.00397333
3092.3	0.468302		3092.3	0.315381		3092.3	0.611413		3092.3	0.00390398
3091.33	0.468363		3091.33	0.315479		3091.33	0.611505		3091.33	0.00368736
3090.37	0.468052		3090.37	0.315685		3090.37	0.611649		3090.37	0.00333419
3089.4	0.467493		3089.4	0.315969		3089.4	0.611793		3089.4	0.00289334
3088.44	0.466874		3088.44	0.316294		3088.44	0.611871		3088.44	0.00244034
3087.48	0.466354		3087.48	0.316621		3087.48	0.611845		3087.48	0.00205679
3086.51	0.466006		3086.51	0.316894		3086.51	0.611721		3086.51	0.00180947
3085.55	0.465821		3085.55	0.31704		3085.55	0.611559		3085.55	0.00173581
3084.58	0.465753		3084.58	0.316985		3084.58	0.611442		3084.58	0.00183815
3083.62	0.465764		3083.62	0.316688		3083.62	0.61144		3083.62	0.00208465
3082.65	0.465845		3082.65	0.316183		3082.65	0.611567		3082.65	0.00241438
3081.69	0.466005		3081.69	0.315597		3081.69	0.611771		3081.69	0.00275077
3080.73	0.466245		3080.73	0.315115		3080.73	0.611965		3080.73	0.00301961
3079.76	0.466547		3079.76	0.314915		3079.76	0.612074		3079.76	0.00317205
3078.8	0.466869		3078.8	0.315084		3078.8	0.612071		3078.8	0.00320125
3077.83	0.467167		3077.83	0.315579		3077.83	0.611976		3077.83	0.00314364
3076.87	0.467411		3076.87	0.316237		3076.87	0.611815		3076.87	0.00306222
3075.9	0.467589		3075.9	0.316843		3075.9	0.61159		3075.9	0.00301871
3074.94	0.467699		3074.94	0.317216		3074.94	0.611271		3074.94	0.00304733
3073.98	0.467742		3073.98	0.317271		3073.98	0.610841		3073.98	0.00314394
3073.01	0.467709		3073.01	0.317033		3073.01	0.610336		3073.01	0.00327199
3072.05	0.467581		3072.05	0.316607		3072.05	0.609872		3072.05	0.00338361
3071.08	0.467342		3071.08	0.316126		3071.08	0.609594		3071.08	0.00344172
3070.12	0.46699		3070.12	0.315714		3070.12	0.609608		3070.12	0.00343447
3069.16	0.466553		3069.16	0.315462		3069.16	0.60991		3069.16	0.0033792
3068.19	0.466083		3068.19	0.31542		3068.19	0.610376		3068.19	0.00331082
3067.23	0.465644		3067.23	0.315601		3067.23	0.610821		3067.23	0.00326464
3066.26	0.465291		3066.26	0.315968		3066.26	0.611093		3066.26	0.00325827
3065.3	0.465064		3065.3	0.316434		3065.3	0.611138		3065.3	0.00328364
3064.33	0.464986		3064.33	0.31688		3064.33	0.611015		3064.33	0.00331439
3063.37	0.465067		3063.37	0.317181		3063.37	0.61085		3063.37	0.00332377
3062.41	0.465302		3062.41	0.317256		3062.41	0.610772		3062.41	0.00330481
3061.44	0.465664		3061.44	0.317093		3061.44	0.610859		3061.44	0.00327613
3060.48	0.466089		3060.48	0.31676		3060.48	0.611128		3060.48	0.00327002
3059.51	0.466483		3059.51	0.31638		3059.51	0.611543		3059.51	0.00331062
3058.55	0.466752		3058.55	0.316082		3058.55	0.612037		3058.55	0.00339333
3057.58	0.466837		3057.58	0.315954		3057.58	0.612534		3057.58	0.00348537
3056.62	0.466746		3056.62	0.316009		3056.62	0.61296		3056.62	0.00354523
3055.66	0.466548		3055.66	0.31618		3055.66	0.613257		3055.66	0.00354586
3054.69	0.466342		3054.69	0.316343		3054.69	0.613393		3054.69	0.00348841
3053.73	0.466221		3053.73	0.316366		3053.73	0.613365		3053.73	0.0033968
3052.76	0.466237		3052.76	0.31617		3052.76	0.613195		3052.76	0.00330153
3051.8	0.4664		3051.8	0.315769		3051.8	0.612917		3051.8	0.00322612
3050.83	0.466686		3050.83	0.315278		3050.83	0.612571		3050.83	0.0031855
3049.87	0.467044		3049.87	0.314857		3049.87	0.612199		3049.87	0.00319251
3048.91	0.467404		3048.91	0.314644		3048.91	0.611847		3048.91	0.00325997
3047.94	0.46768		3047.94	0.314683		3047.94	0.61157		3047.94	0.00339252
3046.98	0.467794		3046.98	0.314908		3046.98	0.61141		3046.98	0.00357436
3046.01	0.467707		3046.01	0.315192		3046.01	0.611381		3046.01	0.00376452
3045.05	0.467443		3045.05	0.315415		3045.05	0.611456		3045.05	0.00391164
3044.09	0.467087		3044.09	0.315535		3044.09	0.611571		3044.09	0.00397958
3043.12	0.466742		3043.12	0.3156		3043.12	0.611642		3043.12	0.00396651
3042.16	0.466482		3042.16	0.315703		3042.16	0.611594		3042.16	0.00390345
3041.19	0.466312		3041.19	0.315923		3041.19	0.611377		3041.19	0.00382957
3040.23	0.466177		3040.23	0.316274		3040.23	0.61098		3040.23	0.00376476
3039.26	0.466003		3039.26	0.316704		3039.26	0.610433		3039.26	0.00369915
3038.3	0.465751		3038.3	0.317117		3038.3	0.609803		3038.3	0.00360616
3037.34	0.46544		3037.34	0.317413		3037.34	0.60919		3037.34	0.00346907
3036.37	0.465146		3036.37	0.317526		3036.37	0.608707		3036.37	0.00329753
3035.41	0.464954		3035.41	0.317439		3035.41	0.60845		3035.41	0.00312322
3034.44	0.464921		3034.44	0.317198		3034.44	0.608475		3034.44	0.002977
3033.48	0.465047		3033.48	0.316904		3033.48	0.608773		3033.48	0.00286806
3032.51	0.465279		3032.51	0.316681		3032.51	0.609277		3032.51	0.00278238
3031.55	0.465537		3031.55	0.316633		3031.55	0.60988		3031.55	0.00270145
3030.59	0.465743		3030.59	0.316792		3030.59	0.610471		3030.59	0.00262538
3029.62	0.465851		3029.62	0.317096		3029.62	0.610956		3029.62	0.00258101
3028.66	0.465852		3028.66	0.317415		3028.66	0.611271		3028.66	0.00260664
3027.69	0.465769		3027.69	0.317615		3027.69	0.611387		3027.69	0.00272273
3026.73	0.465647		3026.73	0.317628		3026.73	0.611307		3026.73	0.00290778
3025.76	0.465526		3025.76	0.317487		3025.76	0.611073		3025.76	0.00309909
3024.8	0.465436		3024.8	0.317306		3024.8	0.610766		3024.8	0.00322011
3023.84	0.465392		3023.84	0.31721		3023.84	0.610491		3023.84	0.00321968
3022.87	0.465404		3022.87	0.317268		3022.87	0.610357		3022.87	0.00310046
3021.91	0.46548		3021.91	0.317467		3021.91	0.610436		3021.91	0.00292029
3020.94	0.465631		3020.94	0.317728		3020.94	0.61073		3020.94	0.00276481
3019.98	0.465856		3019.98	0.317955		3019.98	0.611165		3019.98	0.00270675
3019.01	0.466135		3019.01	0.318075		3019.01	0.61161		3019.01	0.00277271
3018.05	0.466418		3018.05	0.318063		3018.05	0.611932		3018.05	0.00293587
3017.09	0.466639		3017.09	0.317926		3017.09	0.612046		3017.09	0.0031335
3016.12	0.466735		3016.12	0.317689		3016.12	0.61195		3016.12	0.0032994
3015.16	0.466667		3015.16	0.317381		3015.16	0.611711		3015.16	0.00338958
3014.19	0.466441		3014.19	0.31705		3014.19	0.611426		3014.19	0.00339009
3013.23	0.466099		3013.23	0.31676		3013.23	0.611173		3013.23	0.00330631
3012.27	0.465703		3012.27	0.316588		3012.27	0.610991		3012.27	0.00314802
3011.3	0.465319		3011.3	0.316591		3011.3	0.610875		3011.3	0.00292206
3010.34	0.464993		3010.34	0.316779		3010.34	0.610806		3010.34	0.00263934
3009.37	0.46475		3009.37	0.317097		3009.37	0.610763		3009.37	0.00232756
3008.41	0.464594		3008.41	0.317442		3008.41	0.610736		3008.41	0.00203641
3007.44	0.464516		3007.44	0.317712		3007.44	0.610715		3007.44	0.00182747
3006.48	0.464508		3006.48	0.317847		3006.48	0.61068		3006.48	0.00174832
3005.52	0.464568		3005.52	0.317852		3005.52	0.610615		3005.52	0.00181083
3004.55	0.464702		3004.55	0.317774		3004.55	0.610513		3004.55	0.00198202
3003.59	0.464914		3003.59	0.317672		3003.59	0.610391		3003.59	0.00219773
3002.62	0.465197		3002.62	0.317577		3002.62	0.610281		3002.62	0.00238906
3001.66	0.465522		3001.66	0.31749		3001.66	0.610213		3001.66	0.00250675
3000.69	0.465835		3000.69	0.3174		3000.69	0.610198		3000.69	0.00253398
2999.73	0.466073		2999.73	0.317308		2999.73	0.610237		2999.73	0.00248216
2998.77	0.466185		2998.77	0.317235		2998.77	0.610327		2998.77	0.0023779
2997.8	0.466154		2997.8	0.317201		2997.8	0.610473		2997.8	0.00225015
2996.84	0.466007		2996.84	0.317203		2996.84	0.610686		2996.84	0.00212328
2995.87	0.465806		2995.87	0.317193		2995.87	0.610967		2995.87	0.00201651
2994.91	0.465619		2994.91	0.317096		2994.91	0.611284		2994.91	0.00194481
2993.94	0.465496		2993.94	0.316852		2993.94	0.611581		2993.94	0.00191639
2992.98	0.465454		2992.98	0.316454		2992.98	0.611799		2992.98	0.0019313
2992.02	0.465474		2992.02	0.315973		2992.02	0.611901		2992.02	0.00197996
2991.05	0.465519		2991.05	0.315534		2991.05	0.611889		2991.05	0.0020462
2990.09	0.465547		2990.09	0.315256		2990.09	0.611797		2990.09	0.00211452
2989.12	0.465529		2989.12	0.315205		2989.12	0.611664		2989.12	0.00217322
2988.16	0.465448		2988.16	0.31535		2988.16	0.61152		2988.16	0.00221478
2987.2	0.465305		2987.2	0.315584		2987.2	0.611381		2987.2	0.00223253
2986.23	0.465116		2986.23	0.315777		2986.23	0.611258		2986.23	0.00221692
2985.27	0.464914		2985.27	0.315841		2985.27	0.61117		2985.27	0.00215994
2984.3	0.464746		2984.3	0.315766		2984.3	0.611135		2984.3	0.00206355
2983.34	0.464655		2983.34	0.315623		2983.34	0.611158		2983.34	0.00194654
2982.37	0.464664		2982.37	0.315511		2982.37	0.611215		2982.37	0.00184378
2981.41	0.464755		2981.41	0.315501		2981.41	0.611255		2981.41	0.00179273
2980.45	0.464871		2980.45	0.315599		2980.45	0.611216		2980.45	0.00181439
2979.48	0.464933		2979.48	0.315753		2979.48	0.611066		2979.48	0.00190105
2978.52	0.464874		2978.52	0.315893		2978.52	0.610818		2978.52	0.00201964
2977.55	0.464671		2977.55	0.315967		2977.55	0.610529		2977.55	0.00212857
2976.59	0.464357		2976.59	0.315967		2976.59	0.610276		2976.59	0.00219913
2975.62	0.464005		2975.62	0.31591		2975.62	0.610115		2975.62	0.00222441
2974.66	0.463695		2974.66	0.315819		2974.66	0.610058		2974.66	0.00221382
2973.7	0.463474		2973.7	0.315701		2973.7	0.610065		2973.7	0.00217705
2972.73	0.463346		2972.73	0.315558		2972.73	0.610073		2972.73	0.00211409
2971.77	0.463273		2971.77	0.315401		2971.77	0.610025		2971.77	0.00202083
2970.8	0.463212		2970.8	0.315262		2970.8	0.609904		2970.8	0.0019071
2969.84	0.463133		2969.84	0.31518		2969.84	0.609742		2969.84	0.00181043
2968.87	0.463036		2968.87	0.315177		2968.87	0.609607		2968.87	0.00178907
2967.91	0.462944		2967.91	0.315235		2967.91	0.609576		2967.91	0.0018901
2966.95	0.462883		2966.95	0.315301		2966.95	0.609698		2966.95	0.00211166
2965.98	0.462876		2965.98	0.315314		2965.98	0.609969		2965.98	0.00238563
2965.02	0.462936		2965.02	0.315233		2965.02	0.610326		2965.02	0.00259674
2964.05	0.463077		2964.05	0.315059		2964.05	0.610662		2964.05	0.00263598
2963.09	0.463308		2963.09	0.314822		2963.09	0.610859		2963.09	0.00245807
2962.13	0.463627		2962.13	0.314565		2962.13	0.610829		2962.13	0.00210856
2961.16	0.464005		2961.16	0.314318		2961.16	0.610549		2961.16	0.00170374
2960.2	0.464376		2960.2	0.314101		2960.2	0.610061		2960.2	0.00137445
2959.23	0.464652		2959.23	0.31393		2959.23	0.609463		2959.23	0.00120629
2958.27	0.464749		2958.27	0.313814		2958.27	0.60887		2958.27	0.00121091
2957.3	0.464633		2957.3	0.313754		2957.3	0.608386		2957.3	0.00133739
2956.34	0.464338		2956.34	0.31372		2956.34	0.60808		2956.34	0.00150996
2955.38	0.463955		2955.38	0.313652		2955.38	0.607985		2955.38	0.00166476
2954.41	0.463592		2954.41	0.313489		2954.41	0.60809		2954.41	0.00176386
2953.45	0.463329		2953.45	0.313211		2953.45	0.608354		2953.45	0.00178754
2952.48	0.463184		2952.48	0.312868		2952.48	0.608709		2952.48	0.00172131
2951.52	0.463127		2951.52	0.312575		2951.52	0.609068		2951.52	0.00155637
2950.55	0.463107		2950.55	0.312455		2950.55	0.60935		2950.55	0.00130492
2949.59	0.463094		2949.59	0.312562		2949.59	0.609497		2949.59	0.00101555
2948.63	0.46309		2948.63	0.312838		2948.63	0.609496		2948.63	0.000771914
2947.66	0.463118		2947.66	0.31313		2947.66	0.609374		2947.66	0.000664979
2946.7	0.46319		2946.7	0.313269		2946.7	0.609195		2946.7	0.000751799
2945.73	0.463283		2945.73	0.313164		2945.73	0.609032		2945.73	0.00102485
2944.77	0.463338		2944.77	0.312861		2944.77	0.608957		2944.77	0.00140942
2943.8	0.463296		2943.8	0.312529		2943.8	0.609017		2943.8	0.0017948
2942.84	0.463128		2942.84	0.312383		2942.84	0.609234		2942.84	0.00207983
2941.88	0.462866		2941.88	0.312575		2941.88	0.609593		2941.88	0.00221075
2940.91	0.462594		2940.91	0.313117		2940.91	0.610038		2940.91	0.00219397
2939.95	0.462419		2939.95	0.313861		2939.95	0.610483		2939.95	0.00208042
2938.98	0.462416		2938.98	0.314556		2938.98	0.610836		2938.98	0.00193463
2938.02	0.462598		2938.02	0.31494		2938.02	0.611032		2938.02	0.00180495
2937.06	0.462894		2937.06	0.314857		2937.06	0.611061		2937.06	0.00170883
2936.09	0.463176		2936.09	0.31432		2936.09	0.610966		2936.09	0.00163446
2935.13	0.463307		2935.13	0.313504		2935.13	0.610814		2935.13	0.00155435
2934.16	0.463193		2934.16	0.312676		2934.16	0.610658		2934.16	0.00144097
2933.2	0.462826		2933.2	0.312061		2933.2	0.610509		2933.2	0.00127731
2932.23	0.462284		2932.23	0.311753		2932.23	0.610338		2932.23	0.00106285
2931.27	0.461697		2931.27	0.311676		2931.27	0.610103		2931.27	0.000813639
2930.31	0.46119		2930.31	0.311653		2930.31	0.609793		2930.31	0.000560094
2929.34	0.46083		2929.34	0.311514		2929.34	0.609436		2929.34	0.000344034
2928.38	0.460607		2928.38	0.311199		2928.38	0.609088		2928.38	0.000210817
2927.41	0.460447		2927.41	0.310788		2927.41	0.608804		2927.41	0.000196795
2926.45	0.460265		2926.45	0.310441		2926.45	0.608602		2926.45	0.000313362
2925.48	0.460014		2925.48	0.310309		2925.48	0.608466		2925.48	0.00053581
2924.52	0.459721		2924.52	0.310451		2924.52	0.608363		2924.52	0.000804643
2923.56	0.459473		2923.56	0.310829		2923.56	0.60827		2923.56	0.00104225
2922.59	0.459374		2922.59	0.311336		2922.59	0.608193		2922.59	0.00118227
2921.63	0.45949		2921.63	0.311856		2921.63	0.608153		2921.63	0.00119656
2920.66	0.459808		2920.66	0.312298		2920.66	0.608171		2920.66	0.00110766
2919.7	0.460241		2919.7	0.312601		2919.7	0.608245		2919.7	0.000979087
2918.73	0.460665		2918.73	0.312722		2918.73	0.60835		2918.73	0.000887274
2917.77	0.460981		2917.77	0.312642		2917.77	0.608458		2917.77	0.000889632
2916.81	0.46116		2916.81	0.312372		2916.81	0.608554		2916.81	0.00100496
2915.84	0.461256		2915.84	0.311964		2915.84	0.608651		2915.84	0.00120982
2914.88	0.461359		2914.88	0.311507		2914.88	0.608779		2914.88	0.00145516
2913.91	0.461545		2913.91	0.311095		2913.91	0.608963		2913.91	0.00168565
2912.95	0.461828		2912.95	0.310797		2912.95	0.609209		2912.95	0.00185795
2911.99	0.462151		2911.99	0.310635		2911.99	0.60949		2911.99	0.00194761
2911.02	0.462427		2911.02	0.310589		2911.02	0.609753		2911.02	0.0019486
2910.06	0.462584		2910.06	0.310618		2910.06	0.609937		2910.06	0.0018693
2909.09	0.462615		2909.09	0.310686		2909.09	0.609993		2909.09	0.00172683
2908.13	0.46257		2908.13	0.310786		2908.13	0.609901		2908.13	0.00154567
2907.16	0.46253		2907.16	0.310932		2907.16	0.609683		2907.16	0.00135451
2906.2	0.462556		2906.2	0.311146		2906.2	0.609401		2906.2	0.00118526
2905.24	0.462654		2905.24	0.311439		2905.24	0.609134		2905.24	0.00106979
2904.27	0.462778		2904.27	0.311797		2904.27	0.608958		2904.27	0.00103704
2903.31	0.462867		2903.31	0.312186		2903.31	0.60891		2903.31	0.00110729
2902.34	0.462889		2902.34	0.312561		2902.34	0.608984		2902.34	0.00127627
2901.38	0.46287		2901.38	0.312886		2901.38	0.609131		2901.38	0.00152146
2900.41	0.462884		2900.41	0.313138		2900.41	0.60929		2900.41	0.00179786
2899.45	0.46301		2899.45	0.313303		2899.45	0.609413		2899.45	0.00204943
2898.49	0.463281		2898.49	0.313366		2898.49	0.609486		2898.49	0.0022288
2897.52	0.463659		2897.52	0.313318		2897.52	0.609519		2897.52	0.0023175
2896.56	0.464046		2896.56	0.313165		2896.56	0.609534		2896.56	0.00233506
2895.59	0.464332		2895.59	0.312946		2895.59	0.609542		2895.59	0.00232816
2894.63	0.464442		2894.63	0.31273		2894.63	0.609543		2894.63	0.00234445
2893.66	0.464367		2893.66	0.312592		2893.66	0.609527		2893.66	0.00240485
2892.7	0.464159		2892.7	0.312578		2892.7	0.609496		2892.7	0.00249169
2891.74	0.4639		2891.74	0.312674		2891.74	0.609472		2891.74	0.00256108
2890.77	0.463672		2890.77	0.312822		2890.77	0.60949		2890.77	0.00257271
2889.81	0.463538		2889.81	0.312943		2889.81	0.609588		2889.81	0.00251682
2888.84	0.46354		2888.84	0.31299		2888.84	0.609784		2888.84	0.00242061
2887.88	0.463691		2887.88	0.312955		2887.88	0.610072		2887.88	0.00232903
2886.91	0.463971		2886.91	0.312859		2886.91	0.610421		2886.91	0.00227423
2885.95	0.464317		2885.95	0.312719		2885.95	0.610789		2885.95	0.00225482
2884.99	0.46463		2884.99	0.31253		2884.99	0.61113		2884.99	0.00223893
2884.02	0.464816		2884.02	0.312274		2884.02	0.611408		2884.02	0.00219151
2883.06	0.464821		2883.06	0.311946		2883.06	0.611593		2883.06	0.00210376
2882.09	0.464669		2882.09	0.311582		2882.09	0.611671		2882.09	0.00200416
2881.13	0.464456		2881.13	0.311257		2881.13	0.61164		2881.13	0.00194488
2880.17	0.464306		2880.17	0.311057		2880.17	0.611512		2880.17	0.00197037
2879.2	0.464309		2879.2	0.311037		2879.2	0.611316		2879.2	0.00208985
2878.24	0.464483		2878.24	0.311195		2878.24	0.611092		2878.24	0.00227194
2877.27	0.46476		2877.27	0.311475		2877.27	0.610876		2877.27	0.00246293
2876.31	0.465029		2876.31	0.311791		2876.31	0.610692		2876.31	0.00261438
2875.34	0.465185		2875.34	0.312067		2875.34	0.610539		2875.34	0.00270389
2874.38	0.465176		2874.38	0.312252		2874.38	0.610401		2874.38	0.00273596
2873.42	0.465013		2873.42	0.312337		2873.42	0.610256		2873.42	0.00272789
2872.45	0.464755		2872.45	0.31234		2872.45	0.610093		2872.45	0.00269175
2871.49	0.464471		2871.49	0.312298		2871.49	0.609922		2871.49	0.00262584
2870.52	0.464211		2870.52	0.312252		2870.52	0.609767		2870.52	0.00252162
2869.56	0.463992		2869.56	0.312237		2869.56	0.609661		2869.56	0.0023761
2868.59	0.463814		2868.59	0.312279		2868.59	0.609628		2868.59	0.00220236
2867.63	0.463679		2867.63	0.312389		2867.63	0.609672		2867.63	0.00202733
2866.67	0.463605		2866.67	0.312556		2866.67	0.609784		2866.67	0.00187928
2865.7	0.46362		2865.7	0.312749		2865.7	0.609942		2865.7	0.0017742
2864.74	0.463727		2864.74	0.312915		2864.74	0.610125		2864.74	0.0017087
2863.77	0.463893		2863.77	0.312996		2863.77	0.610314		2863.77	0.00166669
2862.81	0.464041		2862.81	0.312949		2862.81	0.610497		2862.81	0.00163167
2861.84	0.464082		2861.84	0.312772		2861.84	0.610665		2861.84	0.00159924
2860.88	0.463968		2860.88	0.312508		2860.88	0.610812		2860.88	0.00157985
2859.92	0.463717		2859.92	0.312234		2859.92	0.610925		2859.92	0.00159116
2858.95	0.463415		2858.95	0.312028		2858.95	0.610988		2858.95	0.00164613
2857.99	0.463177		2857.99	0.311927		2857.99	0.610974		2857.99	0.00174373
2857.02	0.463083		2857.02	0.311913		2857.02	0.61086		2857.02	0.00186963
2856.06	0.46315		2856.06	0.311918		2856.06	0.610626		2856.06	0.00200213
2855.1	0.463326		2855.1	0.311876		2855.1	0.610269		2855.1	0.00212341
2854.13	0.463526		2854.13	0.311759		2854.13	0.609817		2854.13	0.00222451
2853.17	0.463678		2853.17	0.311608		2853.17	0.609318		2853.17	0.00230538
2852.2	0.463756		2852.2	0.311518		2852.2	0.608843		2852.2	0.00237097
2851.24	0.463778		2851.24	0.311588		2851.24	0.608467		2851.24	0.00242744
2850.27	0.463787		2850.27	0.311869		2850.27	0.608258		2850.27	0.00248023
2849.31	0.463818		2849.31	0.312336		2849.31	0.608263		2849.31	0.00253368
2848.35	0.46388		2848.35	0.312897		2848.35	0.608498		2848.35	0.00258938
2847.38	0.463954		2847.38	0.313437		2847.38	0.608939		2847.38	0.00264288
2846.42	0.464004		2846.42	0.313855		2846.42	0.609527		2846.42	0.00268095
2845.45	0.464004		2845.45	0.314101		2845.45	0.610167		2845.45	0.00268308
2844.49	0.46395		2844.49	0.314176		2844.49	0.610751		2844.49	0.00263201
2843.52	0.463873		2843.52	0.31412		2843.52	0.61118		2843.52	0.00252468
2842.56	0.463833		2842.56	0.314		2842.56	0.611388		2842.56	0.0023818
2841.6	0.463901		2841.6	0.313896		2841.6	0.611364		2841.6	0.00224466
2840.63	0.464122		2840.63	0.313892		2840.63	0.611149		2840.63	0.00215907
2839.67	0.464493		2839.67	0.314051		2839.67	0.610822		2839.67	0.00215438
2838.7	0.464955		2838.7	0.314395		2838.7	0.61048		2838.7	0.00223
2837.74	0.4654		2837.74	0.314883		2837.74	0.610209		2837.74	0.00235681
2836.77	0.465717		2836.77	0.315419		2836.77	0.610066		2836.77	0.00249272
2835.81	0.465829		2835.81	0.31588		2835.81	0.610068		2835.81	0.00260384
2834.85	0.465721		2834.85	0.316162		2834.85	0.610189		2834.85	0.00267578
2833.88	0.465442		2833.88	0.316215		2833.88	0.610371		2833.88	0.00271182
2832.92	0.465079		2832.92	0.316047		2832.92	0.610541		2832.92	0.00272229
2831.95	0.464731		2831.95	0.315712		2831.95	0.610641		2831.95	0.00271302
2830.99	0.46448		2830.99	0.315278		2830.99	0.610643		2830.99	0.00268368
2830.03	0.464382		2830.03	0.314813		2830.03	0.610565		2830.03	0.00263311
2829.06	0.46447		2829.06	0.314381		2829.06	0.610452		2829.06	0.00256554
2828.1	0.464748		2828.1	0.314051		2828.1	0.610354		2828.1	0.00249079
2827.13	0.465185		2827.13	0.313892		2827.13	0.610297		2827.13	0.00241792
2826.17	0.465712		2826.17	0.313954		2826.17	0.610278		2826.17	0.00234955
2825.2	0.466222		2825.2	0.314243		2825.2	0.610272		2825.2	0.00228153
2824.24	0.466596		2824.24	0.314697		2824.24	0.610257		2824.24	0.00221025
2823.28	0.466738		2823.28	0.315193		2823.28	0.610237		2823.28	0.00214062
2822.31	0.466614		2822.31	0.315583		2822.31	0.610231		2822.31	0.00208862
2821.35	0.466271		2821.35	0.315748		2821.35	0.610264		2821.35	0.00207337
2820.38	0.465822		2820.38	0.315645		2820.38	0.610334		2820.38	0.00210659
2819.42	0.46541		2819.42	0.315328		2819.42	0.610415		2819.42	0.00218418
2818.45	0.465161		2818.45	0.31493		2818.45	0.610461		2818.45	0.00228596
2817.49	0.465138		2817.49	0.31461		2817.49	0.610441		2817.49	0.0023829
2816.53	0.465333		2816.53	0.314493		2816.53	0.610358		2816.53	0.002446
2815.56	0.465675		2815.56	0.314621		2815.56	0.610248		2815.56	0.0024544
2814.6	0.466061		2814.6	0.31494		2814.6	0.610163		2814.6	0.00240242
2813.63	0.466388		2813.63	0.315323		2813.63	0.610143		2813.63	0.00230291
2812.67	0.466582		2812.67	0.315621		2812.67	0.610194		2812.67	0.00218867
2811.7	0.466611		2811.7	0.315719		2811.7	0.610289		2811.7	0.00210656
2810.74	0.466482		2810.74	0.315572		2810.74	0.610382		2810.74	0.0021036
2809.78	0.466238		2809.78	0.315213		2809.78	0.610432		2809.78	0.00220886
2808.81	0.465939		2808.81	0.314733		2808.81	0.610425		2808.81	0.00241961
2807.85	0.465648		2807.85	0.314246		2807.85	0.610373		2807.85	0.00269985
2806.88	0.465416		2806.88	0.313857		2806.88	0.610311		2806.88	0.00299585
2805.92	0.465266		2805.92	0.313637		2805.92	0.610273		2805.92	0.00325633
2804.96	0.465192		2804.96	0.313619		2804.96	0.61028		2804.96	0.0034499
2803.99	0.465166		2803.99	0.313786		2803.99	0.61033		2803.99	0.00356728
2803.03	0.46516		2803.03	0.314085		2803.03	0.610401		2803.03	0.00361061
2802.06	0.465159		2802.06	0.314437		2802.06	0.610458		2802.06	0.00358144
2801.1	0.465172		2801.1	0.314749		2801.1	0.610475		2801.1	0.00347602
2800.13	0.465219		2800.13	0.31495		2800.13	0.610438		2800.13	0.00329462
2799.17	0.465314		2799.17	0.315004		2799.17	0.610357		2799.17	0.00305551
2798.21	0.465451		2798.21	0.314932		2798.21	0.61026		2798.21	0.00280175
2797.24	0.465607		2797.24	0.314794		2797.24	0.610182		2797.24	0.00259071
2796.28	0.465747		2796.28	0.314673		2796.28	0.610155		2796.28	0.00247146
2795.31	0.465845		2795.31	0.314636		2795.31	0.610191		2795.31	0.00246087
2794.35	0.465887		2794.35	0.314716		2794.35	0.610278		2794.35	0.00253411
2793.38	0.465872		2793.38	0.314903		2793.38	0.610388		2793.38	0.00263678
2792.42	0.465801		2792.42	0.31515		2792.42	0.610491		2792.42	0.00271199
2791.46	0.465674		2791.46	0.315397		2791.46	0.610569		2791.46	0.00272666
2790.49	0.4655		2790.49	0.315589		2790.49	0.610627		2790.49	0.00268482
2789.53	0.465306		2789.53	0.315691		2789.53	0.610687		2789.53	0.00262068
2788.56	0.465137		2788.56	0.315699		2788.56	0.610765		2788.56	0.00257844
2787.6	0.465049		2787.6	0.315637		2787.6	0.610854		2787.6	0.00259071
2786.63	0.465082		2786.63	0.315555		2786.63	0.61092		2786.63	0.00266625
2785.67	0.465242		2785.67	0.315506		2785.67	0.610917		2785.67	0.00278831
2784.71	0.465493		2784.71	0.315531		2784.71	0.610815		2784.71	0.00292546
2783.74	0.46577		2783.74	0.31563		2783.74	0.610624		2783.74	0.00304363
2782.78	0.466003		2782.78	0.315765		2782.78	0.610393		2782.78	0.00311704
2781.81	0.466138		2781.81	0.315871		2781.81	0.610186		2781.81	0.00313453
2780.85	0.466152		2780.85	0.315887		2780.85	0.610056		2780.85	0.00309889
2779.89	0.466055		2779.89	0.315796		2779.89	0.610021		2779.89	0.00302328
2778.92	0.465882		2778.92	0.315626		2778.92	0.610073		2778.92	0.00292553
2777.96	0.465686		2777.96	0.31544		2777.96	0.610195		2777.96	0.00282266
2776.99	0.465523		2776.99	0.3153		2776.99	0.610376		2776.99	0.00272859
2776.03	0.465435		2776.03	0.315234		2776.03	0.610614		2776.03	0.00265341
2775.06	0.465438		2775.06	0.31523		2775.06	0.610897		2775.06	0.00260078
2774.1	0.465516		2774.1	0.315252		2774.1	0.611183		2774.1	0.00256648
2773.14	0.465633		2773.14	0.315267		2773.14	0.611402		2773.14	0.00253818
2772.17	0.465749		2772.17	0.315269		2772.17	0.611473		2772.17	0.00249739
2771.21	0.465845		2771.21	0.315272		2771.21	0.611348		2771.21	0.00242908
2770.24	0.465926		2770.24	0.315296		2770.24	0.611041		2770.24	0.00233046
2769.28	0.46601		2769.28	0.31534		2769.28	0.61063		2769.28	0.00221721
2768.31	0.466108		2768.31	0.315379		2768.31	0.610233		2768.31	0.00211875
2767.35	0.466209		2767.35	0.315371		2767.35	0.609958		2767.35	0.00206488
2766.39	0.466278		2766.39	0.315283		2766.39	0.609871		2766.39	0.0020716
2765.42	0.466284		2765.42	0.315109		2765.42	0.609974		2765.42	0.00213313
2764.46	0.466219		2764.46	0.314874		2764.46	0.610215		2764.46	0.00222554
2763.49	0.466109		2763.49	0.314623		2763.49	0.610515		2763.49	0.00231944
2762.53	0.466008		2762.53	0.3144		2762.53	0.610793		2762.53	0.00239263
2761.56	0.465959		2761.56	0.314229		2761.56	0.61099		2761.56	0.00243741
2760.6	0.465979		2760.6	0.31411		2760.6	0.611076		2760.6	0.0024605
2759.64	0.466043		2759.64	0.314032		2759.64	0.61105		2759.64	0.00247889
2758.67	0.466107		2758.67	0.313984		2758.67	0.610935		2758.67	0.00251495
2757.71	0.466137		2757.71	0.313973		2757.71	0.610765		2757.71	0.00259004
2756.74	0.466138		2756.74	0.314017		2756.74	0.610576		2756.74	0.00271776
2755.78	0.46615		2755.78	0.314133		2755.78	0.610397		2755.78	0.00289394
2754.81	0.466226		2754.81	0.314317		2754.81	0.610247		2754.81	0.00309125
2753.85	0.466391		2753.85	0.314533		2753.85	0.610141		2753.85	0.00326311
2752.89	0.466612		2752.89	0.314725		2752.89	0.610088		2752.89	0.00335913
2751.92	0.466805		2751.92	0.314838		2751.92	0.610093		2751.92	0.00334584
2750.96	0.466872		2750.96	0.314849		2750.96	0.610145		2750.96	0.00322155
2749.99	0.466756		2749.99	0.314776		2749.99	0.610217		2749.99	0.00301791
2749.03	0.46648		2749.03	0.314672		2749.03	0.610274		2749.03	0.00278718
2748.07	0.466148		2748.07	0.31459		2748.07	0.610291		2748.07	0.00258428
2747.1	0.465897		2747.1	0.314562		2747.1	0.610276		2747.1	0.00245117
2746.14	0.465845		2746.14	0.314581		2746.14	0.610264		2746.14	0.00241112
2745.17	0.466029		2745.17	0.314611		2745.17	0.610307		2745.17	0.00246673
2744.21	0.466399		2744.21	0.31461		2744.21	0.610434		2744.21	0.00259928
2743.24	0.466832		2743.24	0.314555		2743.24	0.610637		2743.24	0.00276944
2742.28	0.467191		2742.28	0.314454		2742.28	0.610871		2742.28	0.00292132
2741.32	0.467374		2741.32	0.314343		2741.32	0.611082		2741.32	0.00299759
2740.35	0.46735		2740.35	0.314266		2740.35	0.611231		2740.35	0.00296092
2739.39	0.467163		2739.39	0.314252		2739.39	0.611312		2739.39	0.00281316
2738.42	0.466906		2738.42	0.314305		2738.42	0.611337		2738.42	0.00259834
2737.46	0.466683		2737.46	0.314396		2737.46	0.611316		2737.46	0.0023855
2736.49	0.466564		2736.49	0.314482		2736.49	0.611244		2736.49	0.00223836
2735.53	0.466561		2735.53	0.314519		2735.53	0.611108		2735.53	0.00218847
2734.57	0.466631		2734.57	0.314482		2734.57	0.61091		2734.57	0.00222724
2733.6	0.466695		2733.6	0.31438		2733.6	0.610683		2733.6	0.00231797
2732.64	0.466678		2732.64	0.314252		2732.64	0.610489		2732.64	0.00241951
2731.67	0.46655		2731.67	0.314145		2731.67	0.610389		2731.67	0.00250682
2730.71	0.466328		2730.71	0.314094		2730.71	0.610416		2730.71	0.00257678
2729.74	0.466075		2729.74	0.314105		2729.74	0.610559		2729.74	0.00263961
2728.78	0.465864		2728.78	0.314159		2728.78	0.610763		2728.78	0.00270582
2727.82	0.465748		2727.82	0.314222		2727.82	0.610965		2727.82	0.00277664
2726.85	0.465742		2726.85	0.314274		2726.85	0.611118		2726.85	0.00284364
2725.89	0.465821		2725.89	0.314321		2725.89	0.61121		2725.89	0.00289364
2724.92	0.465936		2724.92	0.314385		2724.92	0.611256		2724.92	0.00291582
2723.96	0.466035		2723.96	0.314491		2723.96	0.611282		2723.96	0.00290615
2723	0.466082		2723	0.314641		2723	0.611305		2723	0.00286682
2722.03	0.466072		2722.03	0.314807		2722.03	0.611323		2722.03	0.00280666
2721.07	0.466023		2721.07	0.314947		2721.07	0.611318		2721.07	0.00273843
2720.1	0.465971		2720.1	0.315021		2720.1	0.611271		2720.1	0.00267711
2719.14	0.465952		2719.14	0.31501		2719.14	0.611173		2719.14	0.00263534
2718.17	0.465988		2718.17	0.314924		2718.17	0.611034		2718.17	0.00262031
2717.21	0.466085		2717.21	0.314786		2717.21	0.610883		2717.21	0.00263124
2716.25	0.466226		2716.25	0.314626		2716.25	0.610757		2716.25	0.00266198
2715.28	0.466383		2715.28	0.314466		2715.28	0.610688		2715.28	0.00270499
2714.32	0.46652		2714.32	0.314319		2714.32	0.610694		2714.32	0.00275534
2713.35	0.466601		2713.35	0.314202		2713.35	0.610768		2713.35	0.00281179
2712.39	0.466596		2712.39	0.31413		2712.39	0.610882		2712.39	0.00287242
2711.42	0.466492		2711.42	0.314115		2711.42	0.610997		2711.42	0.00293193
2710.46	0.466298		2710.46	0.314157		2710.46	0.611075		2710.46	0.00297997
2709.5	0.466049		2709.5	0.314235		2709.5	0.611092		2709.5	0.00300593
2708.53	0.465793		2708.53	0.314307		2708.53	0.611043		2708.53	0.00300543
2707.57	0.465576		2707.57	0.31433		2707.57	0.61094		2707.57	0.00298564
2706.6	0.46543		2706.6	0.314276		2706.6	0.6108		2706.6	0.00296449
2705.64	0.465357		2705.64	0.31415		2705.64	0.610642		2705.64	0.00296272
2704.67	0.465339		2704.67	0.313989		2704.67	0.610483		2704.67	0.00299405
2703.71	0.465353		2703.71	0.313846		2703.71	0.610347		2703.71	0.00305661
2702.75	0.465378		2702.75	0.313763		2702.75	0.610259		2702.75	0.00313046
2701.78	0.465405		2701.78	0.313751		2701.78	0.610241		2701.78	0.00318503
2700.82	0.465432		2700.82	0.313793		2700.82	0.610304		2700.82	0.00318964
2699.85	0.465457		2699.85	0.313854		2699.85	0.610437		2699.85	0.00312656
2698.89	0.465477		2698.89	0.313905		2698.89	0.610613		2698.89	0.00299845
2697.93	0.465491		2697.93	0.313942		2697.93	0.610798		2697.93	0.00282913
2696.96	0.465504		2696.96	0.313979		2696.96	0.610962		2696.96	0.00265648
2696	0.465528		2696	0.314035		2696	0.611087		2696	0.00251998
2695.03	0.465575		2695.03	0.314115		2695.03	0.611163		2695.03	0.00245027
2694.07	0.46565		2694.07	0.314206		2694.07	0.611181		2694.07	0.00246003
2693.1	0.465742		2693.1	0.31429		2693.1	0.611138		2693.1	0.00254178
2692.14	0.465821		2692.14	0.314356		2692.14	0.611039		2692.14	0.00266938
2691.18	0.465848		2691.18	0.314415		2691.18	0.610902		2691.18	0.00280512
2690.21	0.465792		2690.21	0.314486		2690.21	0.610755		2690.21	0.00290805
2689.25	0.465646		2689.25	0.314581		2689.25	0.610624		2689.25	0.00294651
2688.28	0.465433		2688.28	0.314684		2688.28	0.610518		2688.28	0.00290568
2687.32	0.465204		2687.32	0.314752		2687.32	0.610434		2687.32	0.00279472
2686.35	0.465024		2686.35	0.314738		2686.35	0.610364		2686.35	0.00264331
2685.39	0.464946		2685.39	0.314615		2685.39	0.610318		2685.39	0.00249296
2684.43	0.464998		2684.43	0.314404		2684.43	0.610332		2684.43	0.0023833
2683.46	0.465167		2683.46	0.314171		2683.46	0.610452		2683.46	0.00233986
2682.5	0.465413		2682.5	0.313998		2682.5	0.610702		2682.5	0.00236747
2681.53	0.465675		2681.53	0.313949		2681.53	0.61106		2681.53	0.00245097
2680.57	0.465891		2680.57	0.314037		2680.57	0.611453		2680.57	0.00256244
2679.6	0.466015		2679.6	0.314221		2679.6	0.611775		2679.6	0.00267031
2678.64	0.466029		2678.64	0.31443		2678.64	0.611937		2678.64	0.00274867
2677.68	0.465943		2677.68	0.31459		2677.68	0.611893		2677.68	0.00278288
2676.71	0.465794		2676.71	0.314664		2676.71	0.611661		2676.71	0.00277154
2675.75	0.465626		2675.75	0.314655		2675.75	0.61131		2675.75	0.00272496
2674.78	0.46548		2674.78	0.314593		2674.78	0.610934		2674.78	0.00266038
2673.82	0.465376		2673.82	0.314516		2673.82	0.610618		2673.82	0.00259754
2672.86	0.46531		2672.86	0.314439		2672.86	0.610421		2672.86	0.00255465
2671.89	0.465269		2671.89	0.314361		2671.89	0.610359		2671.89	0.00254568
2670.93	0.465244		2670.93	0.31427		2670.93	0.610413		2670.93	0.00257911
2669.96	0.465241		2669.96	0.314165		2669.96	0.610539		2669.96	0.00265608
2669	0.465288		2669	0.31406		2669	0.610688		2669	0.00276864
2668.03	0.465414		2668.03	0.313979		2668.03	0.610824		2668.03	0.00289851
2667.07	0.465633		2667.07	0.313942		2667.07	0.610936		2667.07	0.00302061
2666.11	0.465928		2666.11	0.313947		2666.11	0.611031		2666.11	0.00310994
2665.14	0.466248		2665.14	0.313971		2665.14	0.611127		2665.14	0.00314918
2664.18	0.466526		2664.18	0.313973		2664.18	0.611226		2664.18	0.0031347
2663.21	0.466702		2663.21	0.313919		2663.21	0.611316		2663.21	0.00307647
2662.25	0.466748		2662.25	0.313794		2662.25	0.611367		2662.25	0.00299085
2661.28	0.466674		2661.28	0.313609		2661.28	0.611348		2661.28	0.00289427
2660.32	0.466522		2660.32	0.313402		2660.32	0.611243		2660.32	0.00279729
2659.36	0.466349		2659.36	0.313223		2659.36	0.611064		2659.36	0.00270555
2658.39	0.466202		2658.39	0.313122		2658.39	0.610844		2658.39	0.00262434
2657.43	0.466108		2657.43	0.313133		2657.43	0.610631		2657.43	0.00256301
2656.46	0.466069		2656.46	0.313264		2656.46	0.610468		2656.46	0.00253541
2655.5	0.466068		2655.5	0.313495		2655.5	0.610377		2655.5	0.00255445
2654.53	0.46608		2654.53	0.313787		2654.53	0.610358		2654.53	0.00262394
2653.57	0.466085		2653.57	0.314093		2653.57	0.610394		2653.57	0.00273106
2652.61	0.46607		2652.61	0.314376		2652.61	0.61046		2652.61	0.00284468
2651.64	0.466034		2651.64	0.314612		2651.64	0.610541		2651.64	0.00292359
2650.68	0.465986		2650.68	0.314791		2650.68	0.610634		2650.68	0.0029313
2649.71	0.465934		2649.71	0.314903		2649.71	0.610745		2649.71	0.00285288
2648.75	0.465888		2648.75	0.314943		2648.75	0.610877		2648.75	0.00270409
2647.79	0.465855		2647.79	0.314907		2647.79	0.611019		2647.79	0.00252695
2646.82	0.465838		2646.82	0.314806		2646.82	0.61114		2646.82	0.0023736
2645.86	0.465843		2645.86	0.314671		2645.86	0.611199		2645.86	0.00228306
2644.89	0.465875		2644.89	0.314546		2644.89	0.611165		2644.89	0.00226647
2643.93	0.465933		2643.93	0.314472		2643.93	0.611038		2643.93	0.00230515
2642.96	0.46601		2642.96	0.314464		2642.96	0.61085		2642.96	0.00236361
2642	0.466083		2642	0.314496		2642	0.610661		2642	0.00240955
2641.04	0.466127		2641.04	0.314519		2641.04	0.610529		2641.04	0.00242764
2640.07	0.46612		2640.07	0.314482		2640.07	0.610493		2640.07	0.00242171
2639.11	0.466057		2639.11	0.314362		2639.11	0.610559		2639.11	0.00240519
2638.14	0.465962		2638.14	0.314182		2638.14	0.610704		2638.14	0.0023872
2637.18	0.46588		2637.18	0.313999		2637.18	0.610894		2637.18	0.00236574
2636.21	0.465864		2636.21	0.313876		2636.21	0.611095		2636.21	0.00232856
2635.25	0.465952		2635.25	0.313855		2635.25	0.611283		2635.25	0.00226401
2634.29	0.466146		2634.29	0.313941		2634.29	0.611441		2634.29	0.00217226
2633.32	0.466405		2633.32	0.314103		2633.32	0.611552		2633.32	0.0020702
2632.36	0.466653		2632.36	0.314293		2632.36	0.611604		2632.36	0.00198815
2631.39	0.466813		2631.39	0.314458		2631.39	0.611587		2631.39	0.00195796
2630.43	0.466832		2630.43	0.31456		2630.43	0.611506		2630.43	0.0019992
2629.46	0.466708		2629.46	0.314586		2629.46	0.611382		2629.46	0.00211002
2628.5	0.466486		2628.5	0.314547		2628.5	0.611248		2628.5	0.00226667
2627.54	0.466235		2627.54	0.314481		2627.54	0.611135		2627.54	0.00243204
2626.57	0.466017		2626.57	0.314435		2626.57	0.61106		2626.57	0.00256941
2625.61	0.465856		2625.61	0.314445		2625.61	0.611022		2625.61	0.00265508
2624.64	0.465744		2624.64	0.314515		2624.64	0.611003		2624.64	0.00268565
2623.68	0.465654		2623.68	0.314611		2623.68	0.610981		2623.68	0.00267568
2622.72	0.465575		2622.72	0.314678		2622.72	0.61094		2622.72	0.00264868
2621.75	0.465523		2621.75	0.314672		2621.75	0.610879		2621.75	0.00262531
2620.79	0.465541		2620.79	0.314597		2620.79	0.610812		2620.79	0.00261674
2619.82	0.46567		2619.82	0.31451		2619.82	0.610765		2619.82	0.00262238
2618.86	0.465916		2618.86	0.314493		2618.86	0.610759		2618.86	0.00263411
2617.89	0.466237		2617.89	0.314602		2617.89	0.610808		2617.89	0.00264208
2616.93	0.466551		2616.93	0.314827		2616.93	0.61091		2616.93	0.00263954
2615.97	0.466766		2615.97	0.315085		2615.97	0.611048		2615.97	0.00262338
2615	0.466823		2615	0.315255		2615	0.611195		2615	0.00259384
2614.04	0.466719		2614.04	0.315245		2614.04	0.611322		2614.04	0.00255225
2613.07	0.466515		2613.07	0.315037		2613.07	0.611408		2613.07	0.00250152
2612.11	0.466298		2612.11	0.314699		2612.11	0.611437		2612.11	0.00244767
2611.14	0.466151		2611.14	0.314347		2611.14	0.611406		2611.14	0.00239942
2610.18	0.466111		2610.18	0.314092		2610.18	0.611324		2610.18	0.00236801
2609.22	0.466163		2609.22	0.313993		2609.22	0.611208		2609.22	0.00236248
2608.25	0.466252		2608.25	0.314042		2608.25	0.611082		2608.25	0.00238526
2607.29	0.466317		2607.29	0.314181		2607.29	0.610974		2607.29	0.00242908
2606.32	0.466318		2606.32	0.314338		2606.32	0.610903		2606.32	0.00247859
2605.36	0.466252		2605.36	0.314458		2605.36	0.610879		2605.36	0.00251612
2604.39	0.466152		2604.39	0.31452		2604.39	0.610897		2604.39	0.00252818
2603.43	0.466063		2603.43	0.314529		2603.43	0.610945		2603.43	0.00251149
2602.47	0.466024		2602.47	0.31451		2602.47	0.611008		2602.47	0.0024739
2601.5	0.46605		2601.5	0.314492		2601.5	0.611069		2601.5	0.00243108
2600.54	0.466126		2600.54	0.314497		2600.54	0.611114		2600.54	0.00240119
2599.57	0.466212		2599.57	0.314534		2599.57	0.611123		2599.57	0.00239932
2598.61	0.46626		2598.61	0.314596		2598.61	0.611075		2598.61	0.00243384
2597.64	0.466226		2597.64	0.314669		2597.64	0.610956		2597.64	0.00250522
2596.68	0.466099		2596.68	0.314738		2596.68	0.610769		2596.68	0.00260504
2595.72	0.465899		2595.72	0.314792		2595.72	0.610541		2595.72	0.00271696
2594.75	0.465682		2594.75	0.314828		2594.75	0.61033		2594.75	0.0028197
2593.79	0.465515		2593.79	0.314844		2593.79	0.6102		2593.79	0.00289267
2592.82	0.465455		2592.82	0.314834		2592.82	0.610205		2592.82	0.00292369
2591.86	0.465528		2591.86	0.314791		2591.86	0.610366		2591.86	0.00291499
2590.9	0.465713		2590.9	0.314723		2590.9	0.610654		2590.9	0.00288303
2589.93	0.465953		2589.93	0.314653		2589.93	0.610999		2589.93	0.00285125
2588.97	0.466169		2588.97	0.31462		2588.97	0.611309		2588.97	0.00283817
2588	0.466293		2588	0.314654		2588	0.6115		2588	0.00284734
2587.04	0.466285		2587.04	0.314753		2587.04	0.611528		2587.04	0.00286515
2586.07	0.466158		2586.07	0.314871		2586.07	0.611406		2586.07	0.00286772
2585.11	0.465965		2585.11	0.314938		2585.11	0.611205		2585.11	0.00283494
2584.15	0.465783		2584.15	0.314899		2584.15	0.611025		2584.15	0.00276094
2583.18	0.465677		2583.18	0.314752		2583.18	0.610956		2583.18	0.00265695
2582.22	0.465681		2582.22	0.314556		2582.22	0.611043		2582.22	0.00254425
2581.25	0.465785		2581.25	0.314403		2581.25	0.611265		2581.25	0.00244271
2580.29	0.46595		2580.29	0.314365		2580.29	0.611549		2580.29	0.00236114
2579.32	0.466124		2579.32	0.314454		2579.32	0.611803		2579.32	0.00229532
2578.36	0.466265		2578.36	0.314616		2578.36	0.611956		2578.36	0.00223343
2577.4	0.466346		2577.4	0.314767		2577.4	0.611985		2577.4	0.00216613
2576.43	0.466359		2576.43	0.314843		2576.43	0.611913		2576.43	0.00209368
2575.47	0.466309		2575.47	0.314835		2575.47	0.611789		2575.47	0.00202746
2574.5	0.466215		2574.5	0.314787		2574.5	0.611659		2574.5	0.00198442
2573.54	0.466101		2573.54	0.314762		2573.54	0.611549		2573.54	0.00197753
2572.57	0.466		2572.57	0.314802		2572.57	0.611458		2572.57	0.00200762
2571.61	0.465939		2571.61	0.3149		2571.61	0.611376		2571.61	0.00206148
2570.65	0.465934		2570.65	0.315009		2570.65	0.611294		2570.65	0.00211522
2569.68	0.465989		2569.68	0.315069		2569.68	0.611215		2569.68	0.00214429
2568.72	0.466094		2568.72	0.315045		2568.72	0.611154		2568.72	0.0021347
2567.75	0.466232		2567.75	0.314933		2567.75	0.611122		2567.75	0.00208935
2566.79	0.46638		2566.79	0.314757		2566.79	0.611123		2566.79	0.00202876
2565.83	0.466508		2565.83	0.31455		2565.83	0.611144		2565.83	0.00198319
2564.86	0.466584		2564.86	0.314339		2564.86	0.611161		2564.86	0.00198122
2563.9	0.466583		2563.9	0.31415		2563.9	0.611148		2563.9	0.00203868
2562.93	0.466498		2562.93	0.314007		2562.93	0.61109		2562.93	0.00215308
2561.97	0.466349		2561.97	0.31394		2561.97	0.610988		2561.97	0.00230451
2561	0.466177		2561	0.313969		2561	0.610865		2561	0.00246263
2560.04	0.466025		2560.04	0.314083		2560.04	0.610756		2560.04	0.00259604
2559.08	0.465919		2559.08	0.314228		2559.08	0.610699		2559.08	0.00268035
2558.11	0.465855		2558.11	0.314324		2558.11	0.610716		2558.11	0.00270469
2557.15	0.465814		2557.15	0.314301		2557.15	0.610803		2557.15	0.00267358
2556.18	0.465773		2556.18	0.314137		2556.18	0.61093		2556.18	0.00260694
2555.22	0.465721		2555.22	0.313881		2555.22	0.611053		2555.22	0.00253495
2554.25	0.465661		2554.25	0.313631		2554.25	0.611132		2554.25	0.00249079
2553.29	0.465599		2553.29	0.313485		2553.29	0.611153		2553.29	0.00250085
2552.33	0.465529		2552.33	0.313496		2552.33	0.611128		2552.33	0.00257584
2551.36	0.465436		2551.36	0.313647		2551.36	0.611091		2551.36	0.00270612
2550.4	0.465305		2550.4	0.313872		2550.4	0.611071		2550.4	0.00286325
2549.43	0.46514		2549.43	0.314097		2549.43	0.611078		2549.43	0.00300906
2548.47	0.464965		2548.47	0.314272		2548.47	0.611095		2548.47	0.00310777
2547.5	0.464826		2547.5	0.314387		2547.5	0.61109		2547.5	0.00313874
2546.54	0.464765		2546.54	0.314454		2546.54	0.611044		2546.54	0.0031035
2545.58	0.464803		2545.58	0.314483		2545.58	0.61096		2545.58	0.00302538
2544.61	0.464925		2544.61	0.314468		2544.61	0.61087		2544.61	0.00293947
2543.65	0.465088		2543.65	0.314397		2543.65	0.610815		2543.65	0.0028788
2542.68	0.465234		2542.68	0.314266		2542.68	0.610824		2542.68	0.00285958
2541.72	0.465319		2541.72	0.314091		2541.72	0.6109		2541.72	0.00287306
2540.76	0.465331		2540.76	0.313904		2540.76	0.611022		2540.76	0.00288793
2539.79	0.465295		2539.79	0.31373		2539.79	0.611151		2539.79	0.00286379
2538.83	0.465258		2538.83	0.313585		2538.83	0.611249		2538.83	0.00277057
2537.86	0.465265		2537.86	0.313467		2537.86	0.611289		2537.86	0.00260684
2536.9	0.465331		2536.9	0.313382		2536.9	0.611251		2536.9	0.00240835
2535.93	0.465432		2535.93	0.31335		2535.93	0.611131		2535.93	0.00224069
2534.97	0.465514		2534.97	0.313403		2534.97	0.61093		2534.97	0.00217808
2534.01	0.465522		2534.01	0.313565		2534.01	0.610666		2534.01	0.0022735
2533.04	0.465427		2533.04	0.313822		2533.04	0.610371		2533.04	0.00253375
2532.08	0.465239		2532.08	0.314118		2532.08	0.610087		2532.08	0.00290962
2531.11	0.465002		2531.11	0.314366		2531.11	0.60986		2531.11	0.00330744
2530.15	0.464774		2530.15	0.314487		2530.15	0.609724		2530.15	0.00362053
2529.18	0.464606		2529.18	0.314444		2529.18	0.609695		2529.18	0.00376533
2528.22	0.464528		2528.22	0.31426		2528.22	0.609766		2528.22	0.00371058
2527.26	0.464542		2527.26	0.314003		2527.26	0.609906		2527.26	0.0034847
2526.29	0.464631		2526.29	0.313757		2526.29	0.610073		2526.29	0.00316087
2525.33	0.464761		2525.33	0.313589		2525.33	0.61022		2525.33	0.0028279
2524.36	0.464891		2524.36	0.313534		2524.36	0.610313		2524.36	0.00256051
2523.4	0.464991		2523.4	0.313592		2523.4	0.610338		2523.4	0.00240179
2522.43	0.46505		2522.43	0.313743		2522.43	0.610304		2522.43	0.00235954
2521.47	0.465083		2521.47	0.313957		2521.47	0.610237		2521.47	0.00241555
2520.51	0.465119		2520.51	0.314192		2520.51	0.610168		2520.51	0.00253735
2519.54	0.465187		2519.54	0.314404		2519.54	0.610121		2519.54	0.00268882
2518.58	0.465292		2518.58	0.31455		2518.58	0.610106		2518.58	0.00283687
2517.61	0.465404		2517.61	0.314602		2517.61	0.610125		2517.61	0.00295412
2516.65	0.465473		2516.65	0.314562		2516.65	0.610181		2516.65	0.00302171
2515.69	0.465457		2515.69	0.314465		2515.69	0.61028		2515.69	0.00303082
2514.72	0.465348		2514.72	0.31437		2514.72	0.610434		2514.72	0.00298317
2513.76	0.465186		2513.76	0.314332		2513.76	0.610646		2513.76	0.00288977
2512.79	0.465042		2512.79	0.314375		2512.79	0.610902		2512.79	0.00276907
2511.83	0.464988		2511.83	0.314481		2511.83	0.611171		2511.83	0.00264354
2510.86	0.465064		2510.86	0.314594		2510.86	0.611411		2510.86	0.00253805
2509.9	0.465255		2509.9	0.314652		2509.9	0.611582		2509.9	0.00247586
2508.94	0.465499		2508.94	0.31461		2508.94	0.611664		2508.94	0.00247423
2507.97	0.465713		2507.97	0.314465		2507.97	0.611659		2507.97	0.00254011
2507.01	0.465826		2507.01	0.314249		2507.01	0.61159		2507.01	0.00266665
2506.04	0.465806		2506.04	0.314012		2506.04	0.611488		2506.04	0.00283347
2505.08	0.465672		2505.08	0.313803		2505.08	0.611381		2505.08	0.0030118
2504.11	0.465479		2504.11	0.313653		2504.11	0.611287		2504.11	0.00317241
2503.15	0.465297		2503.15	0.313575		2503.15	0.61121		2503.15	0.00329182
2502.19	0.46519		2502.19	0.313567		2502.19	0.611141		2502.19	0.00335729
2501.22	0.46519		2501.22	0.313624		2501.22	0.611062		2501.22	0.00336591
2500.26	0.465298		2500.26	0.313732		2500.26	0.610961		2500.26	0.00332374
2499.29	0.46548		2499.29	0.313872		2499.29	0.610835		2499.29	0.00324345
2498.33	0.465677		2498.33	0.314016		2498.33	0.610698		2498.33	0.00314221
2497.36	0.465827		2497.36	0.314132		2497.36	0.610577		2497.36	0.00303966
2496.4	0.46588		2496.4	0.314195		2496.4	0.610495		2496.4	0.00295251
2495.44	0.465814		2495.44	0.314194		2495.44	0.610462		2495.44	0.00288907
2494.47	0.465645		2494.47	0.314138		2494.47	0.610466		2494.47	0.00284561
2493.51	0.465414		2493.51	0.314051		2493.51	0.610484		2493.51	0.00280999
2492.54	0.465179		2492.54	0.31397		2492.54	0.610487		2492.54	0.00276964
2491.58	0.464988		2491.58	0.313937		2491.58	0.610465		2491.58	0.00272166
2490.61	0.464868		2490.61	0.313983		2490.61	0.610426		2490.61	0.00267785
2489.65	0.464815		2489.65	0.314125		2489.65	0.610393		2489.65	0.00265815
2488.69	0.464805		2488.69	0.31435		2488.69	0.610392		2488.69	0.00267762
2487.72	0.464803		2487.72	0.314615		2487.72	0.610439		2487.72	0.00273463
2486.76	0.464771		2486.76	0.314857		2486.76	0.610528		2486.76	0.00280772
2485.79	0.464684		2485.79	0.315014		2485.79	0.610634		2485.79	0.00286509
2484.83	0.464534		2484.83	0.315048		2484.83	0.610721		2484.83	0.00288116
2483.87	0.464335		2483.87	0.314961		2483.87	0.61076		2483.87	0.00284864
2482.9	0.464121		2482.9	0.314793		2482.9	0.61074		2482.9	0.00277891
2481.94	0.463942		2481.94	0.314598		2481.94	0.610675		2481.94	0.00269232
2480.97	0.463851		2480.97	0.314429		2480.97	0.610593		2480.97	0.00260604
2480.01	0.46388		2480.01	0.314313		2480.01	0.610527		2480.01	0.00252755
2479.04	0.464034		2479.04	0.314258		2479.04	0.610494		2479.04	0.0024583
2478.08	0.464284		2478.08	0.314253		2478.08	0.610483		2478.08	0.00240282
2477.12	0.464577		2477.12	0.314281		2477.12	0.610467		2477.12	0.0023729
2476.15	0.464852		2476.15	0.314328		2476.15	0.610419		2476.15	0.00238357
2475.19	0.46506		2475.19	0.314377		2475.19	0.610328		2475.19	0.00244164
2474.22	0.465178		2474.22	0.314412		2474.22	0.610211		2474.22	0.00253531
2473.26	0.465211		2473.26	0.314418		2473.26	0.610104		2473.26	0.00263408
2472.29	0.465184		2472.29	0.314392		2472.29	0.61004		2472.29	0.00269969
2471.33	0.465124		2471.33	0.314341		2471.33	0.610037		2471.33	0.00270355
2470.37	0.465052		2470.37	0.314288		2470.37	0.610083		2470.37	0.00264104
2469.4	0.464975		2469.4	0.314258		2469.4	0.610147		2469.4	0.00253301
2468.44	0.464891		2468.44	0.314264		2468.44	0.610202		2468.44	0.00241585
2467.47	0.464804		2467.47	0.314304		2467.47	0.610232		2467.47	0.00232397
2466.51	0.464725		2466.51	0.314352		2466.51	0.61024		2466.51	0.00227737
2465.54	0.464677		2465.54	0.31438		2465.54	0.61024		2465.54	0.0022769
2464.58	0.46468		2464.58	0.314367		2464.58	0.610241		2464.58	0.00231047
2463.62	0.464735		2463.62	0.314317		2463.62	0.610238		2463.62	0.00236328
2462.65	0.464814		2462.65	0.314254		2462.65	0.610217		2462.65	0.00242565
2461.69	0.464868		2461.69	0.31421		2461.69	0.610163		2461.69	0.00249512
2460.72	0.464844		2460.72	0.314213		2460.72	0.610076		2460.72	0.00257121
2459.76	0.464712		2459.76	0.314265		2459.76	0.609977		2459.76	0.00265024
2458.8	0.464478		2458.8	0.31434		2458.8	0.609896		2458.8	0.00272249
2457.83	0.464193		2457.83	0.314396		2457.83	0.609862		2457.83	0.00277331
2456.87	0.463928		2456.87	0.314389		2456.87	0.609889		2456.87	0.00278911
2455.9	0.463751		2455.9	0.314292		2455.9	0.609966		2455.9	0.00276374
2454.94	0.463702		2454.94	0.314103		2454.94	0.610066		2454.94	0.00270169
2453.97	0.463775		2453.97	0.31385		2453.97	0.610157		2453.97	0.00261871
2453.01	0.46393		2453.01	0.313575		2453.01	0.610222		2453.01	0.00253698
2452.05	0.464108		2452.05	0.313329		2452.05	0.610258		2452.05	0.00247876
2451.08	0.464263		2451.08	0.313153		2451.08	0.610277		2451.08	0.00245817
2450.12	0.464374		2450.12	0.313073		2450.12	0.610298		2450.12	0.00247713
2449.15	0.464451		2449.15	0.313093		2449.15	0.610336		2449.15	0.00252518
2448.19	0.464521		2448.19	0.313197		2448.19	0.610401		2448.19	0.00258461
2447.22	0.464603		2447.22	0.313355		2447.22	0.6105		2447.22	0.00263741
2446.26	0.464692		2446.26	0.31353		2446.26	0.610633		2446.26	0.00267145
2445.3	0.464757		2445.3	0.313688		2445.3	0.610793		2445.3	0.00268198
2444.33	0.464755		2444.33	0.313801		2444.33	0.610957		2444.33	0.00267048
2443.37	0.464658		2443.37	0.313857		2443.37	0.611083		2443.37	0.00264128
2442.4	0.464474		2442.4	0.313856		2442.4	0.611117		2442.4	0.00260028
2441.44	0.464247		2441.44	0.313812		2441.44	0.611017		2441.44	0.00255571
2440.47	0.464044		2440.47	0.313748		2440.47	0.61077		2440.47	0.00251815
2439.51	0.463925		2439.51	0.313689		2439.51	0.61041		2439.51	0.00249965
2438.55	0.463917		2438.55	0.313663		2438.55	0.610009		2438.55	0.00250849
2437.58	0.46401		2437.58	0.313687		2437.58	0.609655		2437.58	0.00254478
2436.62	0.464159		2436.62	0.313767		2436.62	0.60942		2436.62	0.00259901
2435.65	0.464311		2435.65	0.313889		2435.65	0.609338		2435.65	0.00265531
2434.69	0.464418		2434.69	0.314024		2434.69	0.609399		2434.69	0.00269849
2433.73	0.464457		2433.73	0.314134		2433.73	0.609559		2433.73	0.00271992
2432.76	0.464422		2432.76	0.314189		2432.76	0.609753		2432.76	0.00272049
2431.8	0.464323		2431.8	0.314178		2431.8	0.609921		2431.8	0.00270942
2430.83	0.464173		2430.83	0.314116		2430.83	0.610013		2430.83	0.00270022
2429.87	0.463985		2429.87	0.314038		2429.87	0.610006		2429.87	0.00270799
2428.9	0.463773		2428.9	0.313982		2428.9	0.609902		2428.9	0.00274613
2427.94	0.463551		2427.94	0.313974		2427.94	0.609734		2427.94	0.00282243
2426.98	0.463343		2426.98	0.314012		2426.98	0.609557		2426.98	0.00293443
2426.01	0.463173		2426.01	0.314078		2426.01	0.609432		2426.01	0.00306549
2425.05	0.463066		2425.05	0.314143		2425.05	0.60941		2425.05	0.00318486
2424.08	0.463041		2424.08	0.314188		2424.08	0.609514		2424.08	0.0032565
2423.12	0.463105		2423.12	0.314208		2423.12	0.609726		2423.12	0.00325213
2422.15	0.463249		2422.15	0.314208		2422.15	0.609992		2422.15	0.0031653
2421.19	0.463445		2421.19	0.314192		2421.19	0.610235		2421.19	0.00301684
2420.23	0.463647		2420.23	0.314161		2420.23	0.610379		2420.23	0.00284761
2419.26	0.463806		2419.26	0.314107		2419.26	0.610375		2419.26	0.00270302
2418.3	0.463882		2418.3	0.314024		2418.3	0.610223		2418.3	0.00261591
2417.33	0.463857		2417.33	0.313916		2417.33	0.609973		2417.33	0.00259614
2416.37	0.463747		2416.37	0.313795		2416.37	0.609711		2416.37	0.00263244
2415.4	0.463589		2415.4	0.313685		2415.4	0.609519		2415.4	0.00270165
2414.44	0.463428		2414.44	0.313605		2414.44	0.609448		2414.44	0.00277984
2413.48	0.463295		2413.48	0.31357		2413.48	0.609497		2413.48	0.00284961
2412.51	0.4632		2412.51	0.313584		2412.51	0.60962		2412.51	0.00290034
2411.55	0.463136		2411.55	0.313643		2411.55	0.609761		2411.55	0.00292489
2410.58	0.463089		2410.58	0.313733		2410.58	0.609884		2410.58	0.00291615
2409.62	0.46305		2409.62	0.313832		2409.62	0.609989		2409.62	0.00286752
2408.66	0.46302		2408.66	0.31391		2408.66	0.6101		2408.66	0.00277768
2407.69	0.463003		2407.69	0.313937		2407.69	0.610238		2407.69	0.00265441
2406.73	0.463		2406.73	0.313894		2406.73	0.610395		2406.73	0.00251648
2405.76	0.463006		2405.76	0.313786		2405.76	0.610535		2405.76	0.00238916
2404.8	0.463015		2404.8	0.313644		2404.8	0.61061		2404.8	0.00229662
2403.83	0.463025		2403.83	0.313524		2403.83	0.610592		2403.83	0.00225318
2402.87	0.463045		2402.87	0.313479		2402.87	0.610488		2402.87	0.00225848
2401.91	0.46309		2401.91	0.313538		2401.91	0.610337		2401.91	0.00229878
2400.94	0.46317		2400.94	0.313687		2400.94	0.610189		2400.94	0.00235275
2399.98	0.463285		2399.98	0.313877		2399.98	0.610074		2399.98	0.00239982
2399.01	0.463423		2399.01	0.314041		2399.01	0.609997		2399.01	0.00242648
2398.05	0.463564		2398.05	0.314124		2398.05	0.609945		2398.05	0.00242851
2397.08	0.463686		2397.08	0.314109		2397.08	0.609901		2397.08	0.00241099
2396.12	0.463772		2396.12	0.314021		2396.12	0.609859		2396.12	0.00238247
2395.16	0.463813		2395.16	0.313914		2395.16	0.609826		2395.16	0.00235248
2394.19	0.463804		2394.19	0.313842		2394.19	0.609814		2394.19	0.00232656
2393.23	0.46375		2393.23	0.313842		2393.23	0.609827		2393.23	0.00230631
2392.26	0.463656		2392.26	0.31392		2392.26	0.609859		2392.26	0.00228869
2391.3	0.463537		2391.3	0.31405		2391.3	0.609893		2391.3	0.00226994
2390.33	0.463409		2390.33	0.314195		2390.33	0.609911		2390.33	0.00225109
2389.37	0.46329		2389.37	0.314314		2389.37	0.609906		2389.37	0.00224133
2388.41	0.463196		2388.41	0.314386		2388.41	0.609878		2388.41	0.00225891
2387.44	0.463138		2387.44	0.314406		2387.44	0.609836		2387.44	0.00232533
2386.48	0.463119		2386.48	0.314395		2386.48	0.609791		2386.48	0.00245517
2385.51	0.463136		2385.51	0.314387		2385.51	0.609753		2385.51	0.00264604
2384.55	0.463183		2384.55	0.31442		2384.55	0.609734		2384.55	0.00287596
2383.59	0.463261		2383.59	0.314531		2383.59	0.609742		2383.59	0.00310964
2382.62	0.463378		2382.62	0.314746		2382.62	0.609785		2382.62	0.00331409
2381.66	0.463553		2381.66	0.315077		2381.66	0.60986		2381.66	0.00347378
2380.69	0.4638		2380.69	0.315517		2380.69	0.609955		2380.69	0.00359728
2379.73	0.46412		2379.73	0.316044		2379.73	0.610044		2379.73	0.00370955
2378.76	0.464486		2378.76	0.316611		2378.76	0.610091		2378.76	0.00383411
2377.8	0.464838		2377.8	0.317152		2377.8	0.610068		2377.8	0.00397487
2376.84	0.465094		2376.84	0.317578		2376.84	0.609964		2376.84	0.00411035
2375.87	0.465175		2375.87	0.317801		2375.87	0.6098		2375.87	0.00420613
2374.91	0.465031		2374.91	0.317747		2374.91	0.609625		2374.91	0.00423704
2373.94	0.464671		2373.94	0.317378		2373.94	0.609514		2373.94	0.00420793
2372.98	0.464167		2372.98	0.316689		2372.98	0.609533		2372.98	0.00415584
2372.01	0.463647		2372.01	0.315693		2372.01	0.609712		2372.01	0.00413129
2371.05	0.46325		2371.05	0.314398		2371.05	0.610006		2371.05	0.00416829
2370.09	0.463062		2370.09	0.312796		2370.09	0.610275		2370.09	0.00425752
2369.12	0.463045		2369.12	0.310903		2369.12	0.610312		2369.12	0.00433388
2368.16	0.462992		2368.16	0.308812		2368.16	0.609902		2368.16	0.00427669
2367.19	0.462579		2367.19	0.306734		2367.19	0.608935		2367.19	0.00391943
2366.23	0.461513		2366.23	0.304958		2366.23	0.607489		2366.23	0.00307316
2365.26	0.459734		2365.26	0.303728		2365.26	0.605843		2365.26	0.00157869
2364.3	0.457527		2364.3	0.303128		2364.3	0.604396		2364.3	-0.000613441
2363.34	0.455467		2363.34	0.303076		2363.34	0.603537		2363.34	-0.00335495
2362.37	0.4542		2362.37	0.303449		2362.37	0.603554		2362.37	-0.00624956
2361.41	0.454162		2361.41	0.304233		2361.41	0.604587		2361.41	-0.00870288
2360.44	0.455386		2360.44	0.305562		2360.44	0.606602		2360.44	-0.0101146
2359.48	0.457506		2359.48	0.307581		2359.48	0.609384		2359.48	-0.0101337
2358.52	0.459953		2358.52	0.310258		2358.52	0.612525		2358.52	-0.00881052
2357.55	0.462179		2357.55	0.313279		2357.55	0.615465		2357.55	-0.00657176
2356.59	0.463822		2356.59	0.316102		2356.59	0.617599		2356.59	-0.00405313
2355.62	0.464762		2355.62	0.318172		2355.62	0.618487		2355.62	-0.00184786
2354.66	0.46507		2354.66	0.319189		2354.66	0.618058		2354.66	-0.000288601
2353.69	0.464908		2353.69	0.319215		2353.69	0.616624		2353.69	0.000598979
2352.73	0.464455		2352.73	0.318587		2352.73	0.614727		2352.73	0.000986094
2351.77	0.463872		2351.77	0.317732		2351.77	0.612929		2351.77	0.00109038
2350.8	0.463296		2350.8	0.317013		2350.8	0.611605		2350.8	0.00107079
2349.84	0.462806		2349.84	0.316657		2349.84	0.610846		2349.84	0.00100213
2348.87	0.462418		2348.87	0.316759		2348.87	0.610524		2348.87	0.000912575
2347.91	0.462102		2347.91	0.317284		2347.91	0.610439		2347.91	0.000824528
2346.94	0.461819		2346.94	0.318051		2346.94	0.610419		2346.94	0.000763283
2345.98	0.461572		2345.98	0.318767		2345.98	0.610365		2345.98	0.000727039
2345.02	0.461409		2345.02	0.319158		2345.02	0.610267		2345.02	0.000645467
2344.05	0.461395		2344.05	0.319103		2344.05	0.610176		2344.05	0.000387045
2343.09	0.461538		2343.09	0.31867		2343.09	0.610157		2343.09	-0.000161631
2342.12	0.461768		2342.12	0.318048		2342.12	0.610261		2342.12	-0.00100991
2341.16	0.461953		2341.16	0.317454		2341.16	0.610498		2341.16	-0.00202777
2340.19	0.461938		2340.19	0.317018		2340.19	0.610821		2340.19	-0.00296374
2339.23	0.461638		2339.23	0.316716		2339.23	0.611136		2339.23	-0.00353641
2338.27	0.461099		2338.27	0.316423		2338.27	0.611339		2338.27	-0.00357601
2337.3	0.460479		2337.3	0.316051		2337.3	0.61136		2337.3	-0.00310671
2336.34	0.459964		2336.34	0.315606		2336.34	0.61119		2336.34	-0.00231387
2335.37	0.459673		2335.37	0.315179		2335.37	0.610893		2335.37	-0.00143762
2334.41	0.459608		2334.41	0.314869		2334.41	0.610601		2334.41	-0.000661415
2333.45	0.459672		2333.45	0.314727		2333.45	0.610471		2333.45	-5.19842e-05
2332.48	0.459742		2332.48	0.314731		2332.48	0.610623		2332.48	0.000422565
2331.52	0.459739		2331.52	0.314816		2331.52	0.611097		2331.52	0.000822635
2330.55	0.459669		2330.55	0.314924		2330.55	0.61185		2330.55	0.0011736
2329.59	0.459596		2329.59	0.31503		2329.59	0.612787		2329.59	0.00144719
2328.62	0.459584		2328.62	0.315147		2328.62	0.613793		2328.62	0.0015894
2327.66	0.459652		2327.66	0.315299		2327.66	0.614743		2327.66	0.00156741
2326.7	0.459772		2326.7	0.315493		2326.7	0.615496		2326.7	0.00140154
2325.73	0.459896		2325.73	0.315712		2325.73	0.615889		2325.73	0.0011655
2324.77	0.460005		2324.77	0.315929		2324.77	0.61577		2324.77	0.000953783
2323.8	0.460125		2323.8	0.316124		2323.8	0.615068		2323.8	0.000842023
2322.84	0.4603		2322.84	0.316285		2322.84	0.613864		2322.84	0.00086503
2321.87	0.46055		2321.87	0.316401		2321.87	0.612403		2321.87	0.00101851
2320.91	0.460845		2320.91	0.316448		2320.91	0.611016		2320.91	0.00127657
2319.95	0.461123		2319.95	0.316394		2319.95	0.609994		2319.95	0.00160795
2318.98	0.461324		2318.98	0.316215		2318.98	0.609477		2318.98	0.00198272
2318.02	0.461427		2318.02	0.315916		2318.02	0.609416		2318.02	0.00236974
2317.05	0.461465		2317.05	0.315538		2317.05	0.609616		2317.05	0.00273059
2316.09	0.4615		2316.09	0.315144		2316.09	0.609839		2316.09	0.00302101
2315.12	0.46159		2315.12	0.314796		2315.12	0.609917		2315.12	0.00320299
2314.16	0.46176		2314.16	0.314538		2314.16	0.609804		2314.16	0.00325954
2313.2	0.461993		2313.2	0.314393		2313.2	0.609564		2313.2	0.00320305
2312.23	0.462245		2312.23	0.314373		2312.23	0.609324		2312.23	0.00306932
2311.27	0.462459		2311.27	0.314474		2311.27	0.609199		2311.27	0.00290198
2310.3	0.462583		2310.3	0.31467		2310.3	0.609247		2310.3	0.00273646
2309.34	0.462579		2309.34	0.314902		2309.34	0.609452		2309.34	0.00259268
2308.38	0.462433		2308.38	0.315082		2308.38	0.609742		2308.38	0.00247799
2307.41	0.462163		2307.41	0.315117		2307.41	0.610024		2307.41	0.00239693
2306.45	0.461816		2306.45	0.314945		2306.45	0.610221		2306.45	0.00235805
2305.48	0.461453		2305.48	0.314571		2305.48	0.610289		2305.48	0.00237377
2304.52	0.461137		2304.52	0.314065		2304.52	0.610218		2304.52	0.0024515
2303.55	0.460907		2303.55	0.313542		2303.55	0.610024		2303.55	0.00258404
2302.59	0.460777		2302.59	0.31311		2302.59	0.609738		2302.59	0.00274573
2301.63	0.460731		2301.63	0.312833		2301.63	0.609404		2301.63	0.00289948
2300.66	0.46074		2300.66	0.312715		2300.66	0.609086		2300.66	0.0030088
2299.7	0.460771		2299.7	0.312711		2299.7	0.608851		2299.7	0.0030502
2298.73	0.460796		2298.73	0.312759		2298.73	0.608748		2298.73	0.00302031
2297.77	0.460796		2297.77	0.312808		2297.77	0.608787		2297.77	0.00293427
2296.8	0.460759		2296.8	0.312833		2296.8	0.608921		2296.8	0.00281926
2295.84	0.460685		2295.84	0.312833		2295.84	0.609062		2295.84	0.00270549
2294.88	0.460591		2294.88	0.312823		2294.88	0.609121		2294.88	0.00261884
2293.91	0.460504		2293.91	0.312817		2293.91	0.609055		2293.91	0.00257548
2292.95	0.460452		2292.95	0.312822		2292.95	0.608884		2292.95	0.00257981
2291.98	0.460456		2291.98	0.312844		2291.98	0.60868		2291.98	0.00262331
2291.02	0.460513		2291.02	0.312886		2291.02	0.608524		2291.02	0.00268872
2290.05	0.460598		2290.05	0.31295		2290.05	0.60846		2290.05	0.0027549
2289.09	0.460677		2289.09	0.313039		2289.09	0.608472		2289.09	0.00280536
2288.13	0.460717		2288.13	0.31315		2288.13	0.608496		2288.13	0.0028323
2287.16	0.460705		2287.16	0.313269		2287.16	0.608462		2287.16	0.00283684
2286.2	0.460647		2286.2	0.313374		2286.2	0.608331		2286.2	0.00282306
2285.23	0.460562		2285.23	0.313441		2285.23	0.608122		2285.23	0.00279205
2284.27	0.460475		2284.27	0.313452		2284.27	0.607893		2284.27	0.00274036
2283.3	0.460406		2283.3	0.313396		2283.3	0.607714		2283.3	0.00266528
2282.34	0.460364		2282.34	0.31328		2282.34	0.60763		2282.34	0.00257251
2281.38	0.460351		2281.38	0.313119		2281.38	0.60764		2281.38	0.00248043
2280.41	0.460364		2280.41	0.312934		2280.41	0.607707		2280.41	0.00241388
2279.45	0.460403		2279.45	0.312741		2279.45	0.607779		2279.45	0.00239129
2278.48	0.460466		2278.48	0.312555		2278.48	0.607818		2278.48	0.00241255
2277.52	0.460548		2277.52	0.312387		2277.52	0.607817		2277.52	0.0024565
2276.56	0.460635		2276.56	0.312258		2276.56	0.607798		2276.56	0.00249166
2275.59	0.460705		2275.59	0.312186		2275.59	0.607797		2275.59	0.00249409
2274.63	0.460733		2274.63	0.312187		2274.63	0.60784		2274.63	0.00246147
2273.66	0.460705		2273.66	0.312256		2273.66	0.607933		2273.66	0.00241542
2272.7	0.460625		2272.7	0.312365		2272.7	0.608054		2272.7	0.0023891
2271.73	0.460515		2271.73	0.312468		2271.73	0.608172		2271.73	0.00240859
2270.77	0.460409		2270.77	0.312524		2270.77	0.608258		2270.77	0.00247946
2269.81	0.460334		2269.81	0.312514		2269.81	0.608302		2269.81	0.00258358
2268.84	0.4603		2268.84	0.312455		2268.84	0.608311		2268.84	0.00268808
2267.88	0.460299		2267.88	0.312385		2267.88	0.608301		2267.88	0.00276037
2266.91	0.460311		2266.91	0.312342		2266.91	0.608283		2266.91	0.00278161
2265.95	0.460316		2265.95	0.312345		2265.95	0.608254		2265.95	0.00275177
2264.98	0.460302		2264.98	0.312384		2264.98	0.608202		2264.98	0.00268785
2264.02	0.460268		2264.02	0.312434		2264.02	0.608115		2264.02	0.00261611
2263.06	0.460217		2263.06	0.312472		2263.06	0.607999		2263.06	0.00256118
2262.09	0.460149		2262.09	0.312492		2262.09	0.607872		2262.09	0.00253895
2261.13	0.460062		2261.13	0.3125		2261.13	0.607763		2261.13	0.00255168
2260.16	0.459958		2260.16	0.312505		2260.16	0.607694		2260.16	0.00258918
2259.2	0.459846		2259.2	0.312506		2259.2	0.607669		2259.2	0.00263301
2258.23	0.459744		2258.23	0.312491		2258.23	0.607673		2258.23	0.00266221
2257.27	0.459677		2257.27	0.312448		2257.27	0.60768		2257.27	0.00265961
2256.31	0.459667		2256.31	0.312376		2256.31	0.607676		2256.31	0.00261661
2255.34	0.459719		2255.34	0.312287		2255.34	0.607657		2255.34	0.00253585
2254.38	0.459822		2254.38	0.312206		2254.38	0.607639		2254.38	0.00243118
2253.41	0.459953		2253.41	0.312157		2253.41	0.607638		2253.41	0.002324
2252.45	0.460081		2252.45	0.312148		2252.45	0.607661		2252.45	0.00223553
2251.49	0.460179		2251.49	0.312173		2251.49	0.607698		2251.49	0.00218085
2250.52	0.460226		2250.52	0.312212		2250.52	0.607725		2250.52	0.00216223
2249.56	0.460205		2249.56	0.312247		2249.56	0.607714		2249.56	0.00217132
2248.59	0.460111		2248.59	0.312265		2248.59	0.607645		2248.59	0.00219404
2247.63	0.459948		2247.63	0.312264		2247.63	0.607518		2247.63	0.00221865
2246.66	0.459734		2246.66	0.312251		2246.66	0.607355		2246.66	0.00224103
2245.7	0.459503		2245.7	0.312238		2245.7	0.607198		2245.7	0.00226371
2244.74	0.459297		2244.74	0.312232		2244.74	0.607092		2244.74	0.00229072
2243.77	0.459149		2243.77	0.312235		2243.77	0.607072		2243.77	0.00232143
2242.81	0.459074		2242.81	0.312247		2242.81	0.607144		2242.81	0.00234875
2241.84	0.459061		2241.84	0.31226		2241.84	0.607277		2241.84	0.00236224
2240.88	0.459083		2240.88	0.312267		2240.88	0.607415		2240.88	0.00235388
2239.91	0.459112		2239.91	0.312264		2239.91	0.607501		2239.91	0.00232393
2238.95	0.459136		2238.95	0.31225		2238.95	0.607495		2238.95	0.0022818
2237.99	0.459156		2237.99	0.312228		2237.99	0.607402		2237.99	0.00224323
2237.02	0.459183		2237.02	0.312204		2237.02	0.607263		2237.02	0.00222431
2236.06	0.459219		2236.06	0.312183		2236.06	0.607137		2236.06	0.0022355
2235.09	0.459251		2235.09	0.312168		2235.09	0.607073		2235.09	0.002278
2234.13	0.459256		2234.13	0.312164		2234.13	0.607091		2234.13	0.00234202
2233.16	0.459217		2233.16	0.312172		2233.16	0.607171		2233.16	0.00240875
2232.2	0.459136		2232.2	0.312192		2232.2	0.607269		2232.2	0.00245533
2231.24	0.459036		2231.24	0.312221		2231.24	0.60734		2231.24	0.0024619
2230.27	0.458952		2230.27	0.312253		2230.27	0.607354		2230.27	0.00241975
2229.31	0.458907		2229.31	0.312277		2229.31	0.607313		2229.31	0.00233563
2228.34	0.458901		2228.34	0.312281		2228.34	0.607239		2228.34	0.00223174
2227.38	0.458914		2227.38	0.31226		2227.38	0.607165		2227.38	0.00213793
2226.41	0.458918		2226.41	0.312215		2226.41	0.607113		2226.41	0.00208196
2225.45	0.458897		2225.45	0.312166		2225.45	0.607089		2225.45	0.0020776
2224.49	0.458859		2224.49	0.312133		2224.49	0.607079		2224.49	0.00211975
2223.52	0.458828		2223.52	0.312139		2223.52	0.607066		2223.52	0.00218604
2222.56	0.458829		2222.56	0.312184		2222.56	0.607037		2222.56	0.00224532
2221.59	0.458872		2221.59	0.312253		2221.59	0.606997		2221.59	0.00227037
2220.63	0.45894		2220.63	0.31231		2220.63	0.60696		2220.63	0.00224779
2219.67	0.459003		2219.67	0.312319		2219.67	0.606947		2219.67	0.00218261
2218.7	0.45903		2218.7	0.312258		2218.7	0.606976		2218.7	0.00209428
2217.74	0.459006		2217.74	0.312129		2217.74	0.607053		2217.74	0.00200669
2216.77	0.458947		2216.77	0.311961		2216.77	0.607171		2216.77	0.00193782
2215.81	0.458887		2215.81	0.311796		2215.81	0.607312		2215.81	0.00189399
2214.84	0.458864		2214.84	0.311678		2214.84	0.607448		2214.84	0.00187066
2213.88	0.458902		2213.88	0.311628		2213.88	0.607543		2213.88	0.00185945
2212.92	0.458997		2212.92	0.311647		2212.92	0.607565		2212.92	0.00185522
2211.95	0.459115		2211.95	0.311713		2211.95	0.607496		2211.95	0.00185895
2210.99	0.459202		2210.99	0.311794		2210.99	0.607344		2210.99	0.00187512
2210.02	0.459208		2210.02	0.311858		2210.02	0.607144		2210.02	0.0019055
2209.06	0.459107		2209.06	0.311892		2209.06	0.606946		2209.06	0.00194434
2208.09	0.458911		2208.09	0.311893		2208.09	0.606797		2208.09	0.00197949
2207.13	0.458668		2207.13	0.311871		2207.13	0.606725		2207.13	0.00199743
2206.17	0.458444		2206.17	0.31184		2206.17	0.606726		2206.17	0.00199058
2205.2	0.458294		2205.2	0.311807		2205.2	0.606776		2205.2	0.00196022
2204.24	0.458241		2204.24	0.31178		2204.24	0.606842		2204.24	0.00191556
2203.27	0.45827		2203.27	0.311761		2203.27	0.606903		2203.27	0.00186813
2202.31	0.458338		2202.31	0.311756		2202.31	0.606951		2202.31	0.00182667
2201.34	0.458401		2201.34	0.311768		2201.34	0.606988		2201.34	0.0017954
2200.38	0.458436		2200.38	0.311797		2200.38	0.607017		2200.38	0.00177503
2199.42	0.458447		2199.42	0.311837		2199.42	0.607029		2199.42	0.00176519
2198.45	0.458461		2198.45	0.311872		2198.45	0.607015		2198.45	0.00176459
2197.49	0.458506		2197.49	0.311886		2197.49	0.606965		2197.49	0.00176951
2196.52	0.458598		2196.52	0.311866		2196.52	0.606885		2196.52	0.00177271
2195.56	0.458732		2195.56	0.311809		2195.56	0.606796		2195.56	0.00176452
2194.6	0.458884		2194.6	0.311725		2194.6	0.606727		2194.6	0.00173811
2193.63	0.459022		2193.63	0.31163		2193.63	0.6067		2193.63	0.0016942
2192.67	0.459113		2192.67	0.311549		2192.67	0.60672		2192.67	0.00164251
2191.7	0.459138		2191.7	0.311502		2191.7	0.606773		2191.7	0.00159834
2190.74	0.459092		2190.74	0.311505		2190.74	0.606832		2190.74	0.0015731
2189.77	0.458987		2189.77	0.311558		2189.77	0.606869		2189.77	0.00156798
2188.81	0.458845		2188.81	0.311643		2188.81	0.606865		2188.81	0.00157254
2187.85	0.458693		2187.85	0.31173		2187.85	0.606812		2187.85	0.001572
2186.88	0.458552		2186.88	0.311789		2186.88	0.606711		2186.88	0.00155714
2185.92	0.458432		2185.92	0.311796		2185.92	0.606569		2185.92	0.00153197
2184.95	0.458335		2184.95	0.31175		2184.95	0.606399		2184.95	0.00151245
2183.99	0.458255		2183.99	0.311669		2183.99	0.606219		2183.99	0.00151777
2183.02	0.458189		2183.02	0.311584		2183.02	0.606055		2183.02	0.00155787
2182.06	0.458141		2182.06	0.311525		2182.06	0.605937		2182.06	0.00162604
2181.1	0.458118		2181.1	0.31151		2181.1	0.605889		2181.1	0.00170015
2180.13	0.458124		2180.13	0.311539		2180.13	0.605922		2180.13	0.00175208
2179.17	0.458154		2179.17	0.311593		2179.17	0.606026		2179.17	0.00176116
2178.2	0.458192		2178.2	0.311647		2178.2	0.606173		2178.2	0.0017225
2177.24	0.458215		2177.24	0.311673		2177.24	0.606328		2177.24	0.00164986
2176.27	0.458201		2176.27	0.311653		2176.27	0.606464		2176.27	0.00156884
2175.31	0.458147		2175.31	0.311585		2175.31	0.606565		2175.31	0.0015073
2174.35	0.458067		2174.35	0.311492		2174.35	0.606629		2174.35	0.00148459
2173.38	0.457995		2173.38	0.311408		2173.38	0.606658		2173.38	0.00150623
2172.42	0.457965		2172.42	0.311368		2172.42	0.606657		2172.42	0.00156246
2171.45	0.457998		2171.45	0.311391		2171.45	0.606624		2171.45	0.00163359
2170.49	0.458092		2170.49	0.311468		2170.49	0.606561		2170.49	0.00169672
2169.53	0.458216		2169.53	0.311565		2169.53	0.606474		2169.53	0.00173362
2168.56	0.458329		2168.56	0.311636		2168.56	0.606379		2168.56	0.00173611
2167.6	0.458394		2167.6	0.311652		2167.6	0.606299		2167.6	0.001708
2166.63	0.458393		2166.63	0.311611		2166.63	0.606254		2166.63	0.00166246
2165.67	0.458334		2165.67	0.311544		2165.67	0.606249		2165.67	0.00161677
2164.7	0.458247		2164.7	0.311493		2164.7	0.606277		2164.7	0.0015861
2163.74	0.458165		2163.74	0.311491		2163.74	0.606317		2163.74	0.00157732
2162.78	0.458115		2162.78	0.311546		2162.78	0.60635		2162.78	0.00158667
2161.81	0.458103		2161.81	0.311633		2161.81	0.606368		2161.81	0.00160077
2160.85	0.458118		2160.85	0.31171		2160.85	0.606378		2160.85	0.0016008
2159.88	0.458133		2159.88	0.311743		2159.88	0.606391		2159.88	0.00157031
2158.92	0.458124		2158.92	0.311714		2158.92	0.606417		2158.92	0.00150208
2157.95	0.458075		2157.95	0.311634		2157.95	0.60645		2157.95	0.00140211
2156.99	0.457987		2156.99	0.311532		2156.99	0.606469		2156.99	0.00129003
2156.03	0.457871		2156.03	0.311443		2156.03	0.60645		2156.03	0.00119241
2155.06	0.457739		2155.06	0.311389		2155.06	0.606379		2155.06	0.001134
2154.1	0.457598		2154.1	0.311379		2154.1	0.606265		2154.1	0.00112832
2153.13	0.457452		2153.13	0.3114		2153.13	0.606135		2153.13	0.00117234
2152.17	0.457315		2152.17	0.311428		2152.17	0.606027		2152.17	0.00124826
2151.2	0.45721		2151.2	0.311435		2151.2	0.605964		2151.2	0.00132961
2150.24	0.457174		2150.24	0.3114		2150.24	0.605948		2150.24	0.00139177
2149.28	0.457236		2149.28	0.311317		2149.28	0.605958		2149.28	0.00142102
2148.31	0.457403		2148.31	0.311196		2148.31	0.605963		2148.31	0.00141766
2147.35	0.457645		2147.35	0.311068		2147.35	0.605935		2147.35	0.0013944
2146.38	0.457905		2146.38	0.310964		2146.38	0.605863		2146.38	0.0013686
2145.42	0.458121		2145.42	0.31091		2145.42	0.605759		2145.42	0.00135361
2144.46	0.458246		2144.46	0.310914		2144.46	0.605649		2144.46	0.00135428
2143.49	0.45827		2143.49	0.310966		2143.49	0.605563		2143.49	0.00136561
2142.53	0.458211		2142.53	0.311047		2142.53	0.605523		2142.53	0.00137808
2141.56	0.458104		2141.56	0.311137		2141.56	0.605535		2141.56	0.00138306
2140.6	0.457982		2140.6	0.311224		2140.6	0.605589		2140.6	0.00137651
2139.63	0.457863		2139.63	0.311306		2139.63	0.605658		2139.63	0.00135933
2138.67	0.457751		2138.67	0.311384		2138.67	0.605714		2138.67	0.00133483
2137.71	0.457648		2137.71	0.311457		2137.71	0.605737		2137.71	0.00130698
2136.74	0.457557		2136.74	0.311523		2136.74	0.605724		2136.74	0.0012806
2135.78	0.457491		2135.78	0.311575		2135.78	0.605694		2135.78	0.00126212
2134.81	0.457466		2134.81	0.311608		2134.81	0.605674		2134.81	0.00126019
2133.85	0.457492		2133.85	0.31162		2133.85	0.60569		2133.85	0.00128229
2132.88	0.457563		2132.88	0.311611		2132.88	0.60575		2132.88	0.00133011
2131.92	0.457655		2131.92	0.311581		2131.92	0.605839		2131.92	0.00139706
2130.96	0.457734		2130.96	0.311535		2130.96	0.605927		2130.96	0.00146913
2129.99	0.457767		2129.99	0.311481		2129.99	0.605984		2129.99	0.00153144
2129.03	0.457739		2129.03	0.311432		2129.03	0.605995		2129.03	0.0015743
2128.06	0.457657		2128.06	0.311396		2128.06	0.605967		2128.06	0.00159585
2127.1	0.457541		2127.1	0.311374		2127.1	0.605922		2127.1	0.00159974
2126.13	0.457421		2126.13	0.311354		2126.13	0.605883		2126.13	0.00158883
2125.17	0.45732		2125.17	0.311322		2125.17	0.605863		2125.17	0.00156166
2124.21	0.457251		2124.21	0.311268		2124.21	0.605862		2124.21	0.00151441
2123.24	0.457219		2123.24	0.311203		2123.24	0.605871		2123.24	0.00144625
2122.28	0.457221		2122.28	0.31115		2122.28	0.605877		2122.28	0.00136405
2121.31	0.457247		2121.31	0.311139		2121.31	0.605872		2121.31	0.00128249
2120.35	0.457281		2120.35	0.311184		2120.35	0.605851		2120.35	0.00121846
2119.39	0.457302		2119.39	0.31127		2119.39	0.605816		2119.39	0.00118294
2118.42	0.457293		2118.42	0.311361		2118.42	0.605774		2118.42	0.00117709
2117.46	0.457251		2117.46	0.311415		2117.46	0.605739		2117.46	0.00119354
2116.49	0.457191		2116.49	0.311405		2116.49	0.605727		2116.49	0.00122211
2115.53	0.457147		2115.53	0.31133		2115.53	0.605752		2115.53	0.00125451
2114.56	0.457147		2114.56	0.311216		2114.56	0.605815		2114.56	0.00128555
2113.6	0.457203		2113.6	0.311102		2113.6	0.605901		2113.6	0.00131074
2112.64	0.457301		2112.64	0.311015		2112.64	0.605981		2112.64	0.00132377
2111.67	0.457401		2111.67	0.310966		2111.67	0.606027		2111.67	0.00131728
2110.71	0.457458		2110.71	0.310946		2110.71	0.606025		2110.71	0.0012884
2109.74	0.457445		2109.74	0.310937		2109.74	0.605982		2109.74	0.00124298
2108.78	0.45736		2108.78	0.31092		2108.78	0.605924		2108.78	0.00119676
2107.81	0.457229		2107.81	0.31089		2107.81	0.605883		2107.81	0.00116918
2106.85	0.457098		2106.85	0.310855		2106.85	0.60588		2106.85	0.00117463
2105.89	0.457006		2105.89	0.310831		2105.89	0.605921		2105.89	0.0012144
2104.92	0.456978		2104.92	0.310832		2104.92	0.60599		2104.92	0.00127611
2103.96	0.457012		2103.96	0.310868		2103.96	0.606065		2103.96	0.00133945
2102.99	0.45708		2102.99	0.310936		2102.99	0.606118		2102.99	0.00138522
2102.03	0.457145		2102.03	0.311023		2102.03	0.60613		2102.03	0.00140294
2101.06	0.457171		2101.06	0.31111		2101.06	0.606089		2101.06	0.00139267
2100.1	0.457145		2100.1	0.31118		2100.1	0.605992		2100.1	0.00136332
2099.14	0.457075		2099.14	0.311217		2099.14	0.605852		2099.14	0.00132772
2098.17	0.456993		2098.17	0.311217		2098.17	0.605688		2098.17	0.0012996
2097.21	0.456935		2097.21	0.311187		2097.21	0.605526		2097.21	0.0012903
2096.24	0.456926		2096.24	0.311142		2096.24	0.605393		2096.24	0.00130665
2095.28	0.456964		2095.28	0.311102		2095.28	0.605305		2095.28	0.00134746
2094.32	0.457025		2094.32	0.311084		2094.32	0.605269		2094.32	0.00140181
2093.35	0.457073		2093.35	0.311098		2093.35	0.60528		2093.35	0.00145024
2092.39	0.457077		2092.39	0.31114		2092.39	0.605318		2092.39	0.00147192
2091.42	0.457028		2091.42	0.311198		2091.42	0.605359		2091.42	0.0014534
2090.46	0.45694		2090.46	0.311254		2090.46	0.605376		2090.46	0.00139712
2089.49	0.456845		2089.49	0.311291		2089.49	0.60535		2089.49	0.00132094
2088.53	0.456778		2088.53	0.311299		2088.53	0.605274		2088.53	0.00124996
2087.57	0.45676		2087.57	0.31127		2087.57	0.605158		2087.57	0.00120354
2086.6	0.456792		2086.6	0.311205		2086.6	0.605025		2086.6	0.0011848
2085.64	0.456854		2085.64	0.311106		2085.64	0.604905		2085.64	0.00117932
2084.67	0.456911		2084.67	0.310986		2084.67	0.604821		2084.67	0.0011649
2083.71	0.45693		2083.71	0.310862		2083.71	0.604787		2083.71	0.00112546
2082.74	0.456887		2082.74	0.310757		2082.74	0.604802		2082.74	0.00106192
2081.78	0.456782		2081.78	0.310691		2081.78	0.604859		2081.78	0.000992471
2080.82	0.456637		2080.82	0.310674		2080.82	0.604948		2080.82	0.000941065
2079.85	0.456489		2079.85	0.310704		2079.85	0.605063		2079.85	0.000923732
2078.89	0.456377		2078.89	0.310762		2078.89	0.605197		2078.89	0.000938342
2077.92	0.456327		2077.92	0.310824		2077.92	0.605343		2077.92	0.000967265
[truncated: 1,585 more rows]

## Sheet: XRD
XRD spectra (Fig. S5 in the Supporting Information)
meso-Al2O3			meso-Al2O3/SO42-			Al2(SO4)3
XYDATA			XYDATA			XYDATA
2θ	Intensity		2θ	Intensity		2θ	Intensity
8	88		8	67		8	64
8.02	84		8.02	70		8.02	67
8.04	96		8.04	76		8.04	61
8.06	100		8.06	76		8.06	45
8.08	96		8.08	79		8.08	57
8.1	83		8.1	84		8.1	70
8.12	71		8.12	82		8.12	60
8.14	83		8.14	69		8.14	54
8.16	80		8.16	84		8.16	50
8.18	101		8.18	76		8.18	49
8.2	83		8.2	91		8.2	43
8.22	94		8.22	75		8.22	58
8.24	62		8.24	64		8.24	42
8.26	76		8.26	64		8.26	54
8.28	106		8.28	70		8.28	59
8.3	81		8.3	89		8.3	45
8.32	67		8.32	84		8.32	46
8.34	89		8.34	67		8.34	48
8.36	77		8.36	85		8.36	44
8.38	84		8.38	85		8.38	49
8.4	68		8.4	70		8.4	45
8.42	91		8.42	70		8.42	53
8.44	93		8.44	67		8.44	54
8.46	82		8.46	80		8.46	49
8.48	72		8.48	74		8.48	67
8.5	88		8.5	65		8.5	38
8.52	87		8.52	83		8.52	56
8.54	79		8.54	76		8.54	61
8.56	81		8.56	67		8.56	50
8.58	82		8.58	65		8.58	43
8.6	86		8.6	80		8.6	55
8.62	80		8.62	62		8.62	46
8.64	74		8.64	78		8.64	49
8.66	57		8.66	72		8.66	55
8.68	69		8.68	77		8.68	34
8.7	71		8.7	60		8.7	58
8.72	86		8.72	74		8.72	60
8.74	80		8.74	72		8.74	61
8.76	76		8.76	65		8.76	52
8.78	80		8.78	66		8.78	53
8.8	75		8.8	59		8.8	56
8.82	73		8.82	80		8.82	47
8.84	62		8.84	64		8.84	43
8.86	65		8.86	66		8.86	35
8.88	66		8.88	68		8.88	42
8.9	82		8.9	77		8.9	59
8.92	69		8.92	74		8.92	45
8.94	64		8.94	64		8.94	42
8.96	75		8.96	65		8.96	49
8.98	76		8.98	74		8.98	55
9	74		9	77		9	44
9.02	66		9.02	66		9.02	61
9.04	62		9.04	75		9.04	57
9.06	65		9.06	76		9.06	58
9.08	58		9.08	57		9.08	45
9.1	65		9.1	73		9.1	48
9.12	68		9.12	56		9.12	47
9.14	70		9.14	53		9.14	45
9.16	76		9.16	76		9.16	47
9.18	72		9.18	69		9.18	43
9.2	72		9.2	70		9.2	48
9.22	75		9.22	84		9.22	45
9.24	65		9.24	57		9.24	43
9.26	68		9.26	63		9.26	43
9.28	67		9.28	69		9.28	54
9.3	66		9.3	54		9.3	49
9.32	66		9.32	72		9.32	53
9.34	66		9.34	65		9.34	50
9.36	53		9.36	66		9.36	48
9.38	62		9.38	68		9.38	37
9.4	62		9.4	73		9.4	46
9.42	85		9.42	66		9.42	43
9.44	68		9.44	66		9.44	60
9.46	70		9.46	85		9.46	54
9.48	61		9.48	75		9.48	50
9.5	48		9.5	61		9.5	47
9.52	66		9.52	83		9.52	62
9.54	67		9.54	60		9.54	46
9.56	59		9.56	67		9.56	44
9.58	67		9.58	72		9.58	48
9.6	71		9.6	68		9.6	56
9.62	55		9.62	71		9.62	56
9.64	58		9.64	54		9.64	51
9.66	66		9.66	85		9.66	49
9.68	62		9.68	60		9.68	54
9.7	63		9.7	69		9.7	42
9.72	69		9.72	58		9.72	38
9.74	60		9.74	63		9.74	54
9.76	61		9.76	67		9.76	37
9.78	56		9.78	65		9.78	44
9.8	71		9.8	61		9.8	53
9.82	51		9.82	55		9.82	51
9.84	75		9.84	53		9.84	44
9.86	60		9.86	55		9.86	59
9.88	58		9.88	72		9.88	55
9.9	80		9.9	58		9.9	45
9.92	60		9.92	68		9.92	47
9.94	54		9.94	76		9.94	41
9.96	55		9.96	63		9.96	56
9.98	78		9.98	58		9.98	54
10	61		10	63		10	32
10.02	62		10.02	53		10.02	47
10.04	46		10.04	64		10.04	49
10.06	61		10.06	55		10.06	40
10.08	47		10.08	53		10.08	37
10.1	72		10.1	64		10.1	50
10.12	54		10.12	60		10.12	34
10.14	68		10.14	74		10.14	38
10.16	65		10.16	52		10.16	43
10.18	74		10.18	61		10.18	47
10.2	54		10.2	49		10.2	54
10.22	55		10.22	68		10.22	50
10.24	70		10.24	60		10.24	36
10.26	56		10.26	57		10.26	41
10.28	65		10.28	74		10.28	38
10.3	66		10.3	61		10.3	37
10.32	55		10.32	79		10.32	39
10.34	68		10.34	53		10.34	46
10.36	65		10.36	40		10.36	43
10.38	58		10.38	51		10.38	48
10.4	69		10.4	49		10.4	40
10.42	54		10.42	64		10.42	39
10.44	57		10.44	66		10.44	42
10.46	53		10.46	64		10.46	40
10.48	57		10.48	53		10.48	35
10.5	50		10.5	61		10.5	43
10.52	59		10.52	49		10.52	44
10.54	47		10.54	56		10.54	42
10.56	53		10.56	48		10.56	44
10.58	59		10.58	62		10.58	46
10.6	51		10.6	54		10.6	43
10.62	52		10.62	49		10.62	46
10.64	57		10.64	46		10.64	40
10.66	66		10.66	55		10.66	41
10.68	56		10.68	78		10.68	42
10.7	60		10.7	49		10.7	41
10.72	65		10.72	54		10.72	36
10.74	55		10.74	58		10.74	55
10.76	73		10.76	53		10.76	41
10.78	56		10.78	61		10.78	51
10.8	56		10.8	81		10.8	51
10.82	37		10.82	69		10.82	41
10.84	43		10.84	61		10.84	35
10.86	54		10.86	55		10.86	35
10.88	55		10.88	64		10.88	42
10.9	57		10.9	66		10.9	44
10.92	59		10.92	63		10.92	60
10.94	59		10.94	70		10.94	44
10.96	49		10.96	61		10.96	29
10.98	52		10.98	52		10.98	48
11	53		11	56		11	41
11.02	62		11.02	60		11.02	29
11.04	72		11.04	60		11.04	37
11.06	65		11.06	73		11.06	44
11.08	49		11.08	60		11.08	49
11.1	68		11.1	52		11.1	36
11.12	61		11.12	62		11.12	37
11.14	48		11.14	58		11.14	47
11.16	63		11.16	65		11.16	45
11.18	50		11.18	56		11.18	41
11.2	57		11.2	47		11.2	39
11.22	47		11.22	56		11.22	26
11.24	58		11.24	69		11.24	42
11.26	49		11.26	69		11.26	39
11.28	56		11.28	65		11.28	34
11.3	62		11.3	56		11.3	33
11.32	52		11.32	46		11.32	32
11.34	41		11.34	44		11.34	45
11.36	42		11.36	69		11.36	32
11.38	78		11.38	57		11.38	44
11.4	59		11.4	51		11.4	44
11.42	54		11.42	54		11.42	48
11.44	51		11.44	56		11.44	35
11.46	64		11.46	63		11.46	33
11.48	57		11.48	56		11.48	50
11.5	61		11.5	44		11.5	38
11.52	46		11.52	59		11.52	38
11.54	47		11.54	77		11.54	32
11.56	48		11.56	43		11.56	45
11.58	49		11.58	47		11.58	50
11.6	53		11.6	66		11.6	39
11.62	58		11.62	48		11.62	41
11.64	56		11.64	64		11.64	41
11.66	59		11.66	79		11.66	42
11.68	45		11.68	44		11.68	55
11.7	57		11.7	60		11.7	34
11.72	59		11.72	47		11.72	38
11.74	60		11.74	48		11.74	38
11.76	52		11.76	52		11.76	49
11.78	58		11.78	59		11.78	36
11.8	66		11.8	58		11.8	45
11.82	44		11.82	64		11.82	48
11.84	44		11.84	55		11.84	36
11.86	55		11.86	42		11.86	34
11.88	53		11.88	53		11.88	38
11.9	49		11.9	55		11.9	41
11.92	52		11.92	47		11.92	39
11.94	59		11.94	68		11.94	37
11.96	40		11.96	49		11.96	42
11.98	52		11.98	58		11.98	35
12	48		12	64		12	46
12.02	51		12.02	71		12.02	29
12.04	53		12.04	52		12.04	38
12.06	61		12.06	60		12.06	46
12.08	47		12.08	54		12.08	34
12.1	64		12.1	62		12.1	44
12.12	52		12.12	59		12.12	36
12.14	47		12.14	65		12.14	36
12.16	47		12.16	46		12.16	49
12.18	45		12.18	45		12.18	45
12.2	39		12.2	60		12.2	40
12.22	47		12.22	65		12.22	43
12.24	45		12.24	71		12.24	34
12.26	52		12.26	54		12.26	52
12.28	48		12.28	42		12.28	38
12.3	49		12.3	57		12.3	40
12.32	52		12.32	54		12.32	47
12.34	50		12.34	60		12.34	35
12.36	55		12.36	51		12.36	49
12.38	50		12.38	60		12.38	57
12.4	56		12.4	56		12.4	43
12.42	46		12.42	63		12.42	48
12.44	44		12.44	47		12.44	49
12.46	57		12.46	42		12.46	30
12.48	50		12.48	41		12.48	56
12.5	56		12.5	62		12.5	41
12.52	52		12.52	53		12.52	44
12.54	66		12.54	47		12.54	39
12.56	42		12.56	51		12.56	43
12.58	46		12.58	55		12.58	43
12.6	45		12.6	62		12.6	32
12.62	49		12.62	55		12.62	32
12.64	47		12.64	53		12.64	36
12.66	52		12.66	45		12.66	39
12.68	50		12.68	64		12.68	38
12.7	57		12.7	51		12.7	54
12.72	44		12.72	57		12.72	35
12.74	58		12.74	45		12.74	38
12.76	66		12.76	56		12.76	37
12.78	47		12.78	60		12.78	50
12.8	43		12.8	46		12.8	43
12.82	44		12.82	61		12.82	40
12.84	49		12.84	67		12.84	43
12.86	38		12.86	53		12.86	44
12.88	56		12.88	68		12.88	34
12.9	45		12.9	40		12.9	34
12.92	44		12.92	61		12.92	40
12.94	49		12.94	68		12.94	36
12.96	40		12.96	55		12.96	30
12.98	43		12.98	50		12.98	30
13	50		13	56		13	34
13.02	55		13.02	56		13.02	43
13.04	46		13.04	50		13.04	35
13.06	48		13.06	66		13.06	35
13.08	50		13.08	69		13.08	35
13.1	43		13.1	46		13.1	38
13.12	38		13.12	66		13.12	44
13.14	42		13.14	58		13.14	33
13.16	53		13.16	51		13.16	36
13.18	52		13.18	53		13.18	47
13.2	57		13.2	65		13.2	24
13.22	53		13.22	49		13.22	30
13.24	40		13.24	40		13.24	38
13.26	54		13.26	59		13.26	43
13.28	43		13.28	55		13.28	26
13.3	43		13.3	50		13.3	30
13.32	45		13.32	58		13.32	43
13.34	41		13.34	62		13.34	35
13.36	49		13.36	56		13.36	36
13.38	47		13.38	56		13.38	43
13.4	53		13.4	59		13.4	41
13.42	54		13.42	47		13.42	34
13.44	45		13.44	56		13.44	54
13.46	45		13.46	68		13.46	35
13.48	46		13.48	61		13.48	32
13.5	50		13.5	66		13.5	39
13.52	51		13.52	50		13.52	51
13.54	48		13.54	56		13.54	31
13.56	42		13.56	47		13.56	34
13.58	56		13.58	61		13.58	29
13.6	50		13.6	62		13.6	40
13.62	59		13.62	50		13.62	34
13.64	59		13.64	68		13.64	31
13.66	51		13.66	58		13.66	34
13.68	55		13.68	58		13.68	40
13.7	46		13.7	52		13.7	39
13.72	51		13.72	49		13.72	41
13.74	50		13.74	64		13.74	34
13.76	44		13.76	59		13.76	33
13.78	61		13.78	59		13.78	44
13.8	43		13.8	66		13.8	42
13.82	50		13.82	41		13.82	41
13.84	51		13.84	68		13.84	35
13.86	54		13.86	53		13.86	39
13.88	40		13.88	51		13.88	41
13.9	50		13.9	66		13.9	25
13.92	41		13.92	65		13.92	40
13.94	54		13.94	63		13.94	49
13.96	55		13.96	51		13.96	27
13.98	51		13.98	73		13.98	37
14	45		14	61		14	27
14.02	45		14.02	61		14.02	35
14.04	43		14.04	49		14.04	36
14.06	52		14.06	60		14.06	51
14.08	58		14.08	53		14.08	39
14.1	47		14.1	53		14.1	43
14.12	37		14.12	62		14.12	38
14.14	58		14.14	46		14.14	44
14.16	45		14.16	47		14.16	46
14.18	51		14.18	58		14.18	43
14.2	49		14.2	54		14.2	46
14.22	41		14.22	59		14.22	43
14.24	52		14.24	36		14.24	41
14.26	44		14.26	58		14.26	47
14.28	51		14.28	56		14.28	47
14.3	47		14.3	51		14.3	40
14.32	40		14.32	66		14.32	39
14.34	45		14.34	63		14.34	43
14.36	62		14.36	58		14.36	46
14.38	54		14.38	62		14.38	45
14.4	51		14.4	56		14.4	53
14.42	37		14.42	53		14.42	51
14.44	51		14.44	53		14.44	37
14.46	41		14.46	58		14.46	42
14.48	44		14.48	57		14.48	46
14.5	41		14.5	42		14.5	51
14.52	45		14.52	57		14.52	44
14.54	46		14.54	61		14.54	49
14.56	56		14.56	62		14.56	50
14.58	54		14.58	60		14.58	72
14.6	55		14.6	54		14.6	62
14.62	44		14.62	55		14.62	64
14.64	60		14.64	49		14.64	67
14.66	50		14.66	51		14.66	59
14.68	45		14.68	54		14.68	70
14.7	45		14.7	47		14.7	76
14.72	35		14.72	40		14.72	74
14.74	51		14.74	59		14.74	87
14.76	46		14.76	60		14.76	82
14.78	52		14.78	42		14.78	90
14.8	45		14.8	44		14.8	96
14.82	46		14.82	49		14.82	108
14.84	58		14.84	53		14.84	120
14.86	50		14.86	50		14.86	112
14.88	46		14.88	64		14.88	135
14.9	57		14.9	51		14.9	134
14.92	50		14.92	67		14.92	152
14.94	53		14.94	62		14.94	189
14.96	42		14.96	58		14.96	198
14.98	55		14.98	75		14.98	219
15	48		15	63		15	213
15.02	52		15.02	70		15.02	275
15.04	50		15.04	69		15.04	291
15.06	44		15.06	69		15.06	388
15.08	49		15.08	62		15.08	390
15.1	48		15.1	75		15.1	479
15.12	42		15.12	65		15.12	563
15.14	46		15.14	62		15.14	630
15.16	38		15.16	69		15.16	745
15.18	46		15.18	67		15.18	860
15.2	57		15.2	63		15.2	775
15.22	43		15.22	65		15.22	660
15.24	49		15.24	64		15.24	489
15.26	47		15.26	74		15.26	348
15.28	51		15.28	43		15.28	304
15.3	48		15.3	56		15.3	197
15.32	62		15.32	54		15.32	172
15.34	62		15.34	65		15.34	168
15.36	49		15.36	49		15.36	156
15.38	54		15.38	60		15.38	122
15.4	41		15.4	56		15.4	96
15.42	50		15.42	68		15.42	96
15.44	40		15.44	66		15.44	84
15.46	58		15.46	54		15.46	99
15.48	42		15.48	59		15.48	80
15.5	48		15.5	59		15.5	70
15.52	37		15.52	62		15.52	73
15.54	53		15.54	48		15.54	92
15.56	59		15.56	59		15.56	72
15.58	42		15.58	53		15.58	41
15.6	43		15.6	45		15.6	76
15.62	49		15.62	55		15.62	66
15.64	44		15.64	44		15.64	53
15.66	57		15.66	50		15.66	46
15.68	59		15.68	51		15.68	51
15.7	60		15.7	51		15.7	55
15.72	52		15.72	54		15.72	51
15.74	49		15.74	47		15.74	61
15.76	52		15.76	56		15.76	49
15.78	46		15.78	56		15.78	41
15.8	44		15.8	55		15.8	48
15.82	46		15.82	56		15.82	37
15.84	45		15.84	52		15.84	55
15.86	61		15.86	66		15.86	40
15.88	51		15.88	47		15.88	39
15.9	51		15.9	55		15.9	41
15.92	52		15.92	56		15.92	48
15.94	46		15.94	49		15.94	48
15.96	56		15.96	60		15.96	50
15.98	56		15.98	58		15.98	41
16	54		16	54		16	39
16.02	53		16.02	51		16.02	33
16.04	44		16.04	51		16.04	41
16.06	45		16.06	61		16.06	43
16.08	46		16.08	51		16.08	51
16.1	49		16.1	54		16.1	45
16.12	40		16.12	59		16.12	28
16.14	55		16.14	58		16.14	36
16.16	52		16.16	66		16.16	28
16.18	51		16.18	76		16.18	37
16.2	38		16.2	59		16.2	36
16.22	46		16.22	57		16.22	28
16.24	40		16.24	51		16.24	50
16.26	37		16.26	54		16.26	38
16.28	46		16.28	67		16.28	34
16.3	46		16.3	46		16.3	41
16.32	44		16.32	57		16.32	38
16.34	49		16.34	59		16.34	43
16.36	43		16.36	62		16.36	50
16.38	57		16.38	46		16.38	39
16.4	63		16.4	60		16.4	42
16.42	64		16.42	54		16.42	35
16.44	61		16.44	61		16.44	42
16.46	42		16.46	68		16.46	39
16.48	57		16.48	46		16.48	33
16.5	56		16.5	57		16.5	33
16.52	38		16.52	69		16.52	42
16.54	62		16.54	60		16.54	39
16.56	42		16.56	56		16.56	31
16.58	52		16.58	54		16.58	27
16.6	34		16.6	55		16.6	40
16.62	49		16.62	58		16.62	29
16.64	49		16.64	68		16.64	35
16.66	35		16.66	69		16.66	36
16.68	41		16.68	47		16.68	23
16.7	52		16.7	48		16.7	38
16.72	50		16.72	59		16.72	29
16.74	51		16.74	42		16.74	32
16.76	54		16.76	41		16.76	33
16.78	48		16.78	53		16.78	24
16.8	51		16.8	58		16.8	28
16.82	51		16.82	71		16.82	41
16.84	50		16.84	40		16.84	31
16.86	46		16.86	50		16.86	36
16.88	40		16.88	61		16.88	32
16.9	45		16.9	57		16.9	36
16.92	56		16.92	39		16.92	26
16.94	47		16.94	59		16.94	30
16.96	47		16.96	60		16.96	31
16.98	39		16.98	51		16.98	28
17	41		17	59		17	24
17.02	39		17.02	63		17.02	28
17.04	47		17.04	51		17.04	36
17.06	42		17.06	61		17.06	44
17.08	35		17.08	58		17.08	31
17.1	50		17.1	58		17.1	29
17.12	37		17.12	54		17.12	25
17.14	45		17.14	50		17.14	23
17.16	48		17.16	56		17.16	44
17.18	35		17.18	52		17.18	32
17.2	48		17.2	57		17.2	29
17.22	47		17.22	68		17.22	31
17.24	47		17.24	66		17.24	27
17.26	45		17.26	61		17.26	31
17.28	52		17.28	55		17.28	29
17.3	39		17.3	58		17.3	38
17.32	38		17.32	55		17.32	27
17.34	53		17.34	47		17.34	28
17.36	46		17.36	49		17.36	34
17.38	44		17.38	51		17.38	34
17.4	50		17.4	59		17.4	36
17.42	44		17.42	61		17.42	40
17.44	43		17.44	42		17.44	33
17.46	50		17.46	72		17.46	35
17.48	48		17.48	61		17.48	25
17.5	49		17.5	68		17.5	41
17.52	46		17.52	48		17.52	37
17.54	49		17.54	61		17.54	28
17.56	42		17.56	48		17.56	37
17.58	52		17.58	65		17.58	28
17.6	51		17.6	68		17.6	29
17.62	58		17.62	48		17.62	27
17.64	42		17.64	54		17.64	34
17.66	46		17.66	58		17.66	29
17.68	57		17.68	61		17.68	30
17.7	55		17.7	54		17.7	29
17.72	33		17.72	48		17.72	28
17.74	46		17.74	55		17.74	30
17.76	46		17.76	57		17.76	33
17.78	52		17.78	63		17.78	23
17.8	28		17.8	54		17.8	32
17.82	59		17.82	56		17.82	24
17.84	45		17.84	63		17.84	26
17.86	54		17.86	72		17.86	30
17.88	59		17.88	65		17.88	27
17.9	33		17.9	65		17.9	34
17.92	37		17.92	55		17.92	33
17.94	51		17.94	54		17.94	23
17.96	53		17.96	55		17.96	25
17.98	56		17.98	67		17.98	27
18	47		18	55		18	30
18.02	44		18.02	63		18.02	22
18.04	51		18.04	63		18.04	25
18.06	39		18.06	62		18.06	30
18.08	65		18.08	62		18.08	34
18.1	57		18.1	62		18.1	24
18.12	49		18.12	73		18.12	26
18.14	48		18.14	67		18.14	28
18.16	55		18.16	61		18.16	30
18.18	52		18.18	63		18.18	31
18.2	48		18.2	76		18.2	33
18.22	48		18.22	62		18.22	32
18.24	43		18.24	59		18.24	27
18.26	58		18.26	55		18.26	29
18.28	55		18.28	74		18.28	33
18.3	62		18.3	50		18.3	17
18.32	50		18.32	71		18.32	32
18.34	54		18.34	39		18.34	30
18.36	61		18.36	54		18.36	29
18.38	41		18.38	55		18.38	26
18.4	54		18.4	64		18.4	36
18.42	59		18.42	65		18.42	31
18.44	62		18.44	59		18.44	31
18.46	42		18.46	77		18.46	36
18.48	50		18.48	44		18.48	23
18.5	37		18.5	53		18.5	25
18.52	54		18.52	65		18.52	31
18.54	48		18.54	53		18.54	17
18.56	34		18.56	59		18.56	28
18.58	62		18.58	64		18.58	30
18.6	47		18.6	59		18.6	30
18.62	65		18.62	63		18.62	25
18.64	60		18.64	69		18.64	26
18.66	58		18.66	65		18.66	23
18.68	47		18.68	54		18.68	28
18.7	51		18.7	57		18.7	33
18.72	48		18.72	61		18.72	32
18.74	55		18.74	66		18.74	20
18.76	51		18.76	46		18.76	28
18.78	48		18.78	55		18.78	29
18.8	47		18.8	56		18.8	24
18.82	49		18.82	58		18.82	18
18.84	53		18.84	69		18.84	29
18.86	40		18.86	63		18.86	26
18.88	43		18.88	69		18.88	30
18.9	55		18.9	54		18.9	26
18.92	51		18.92	69		18.92	23
18.94	41		18.94	58		18.94	27
18.96	52		18.96	65		18.96	26
18.98	57		18.98	48		18.98	33
19	60		19	60		19	18
19.02	49		19.02	55		19.02	31
19.04	45		19.04	69		19.04	21
19.06	45		19.06	54		19.06	28
19.08	56		19.08	61		19.08	20
19.1	68		19.1	61		19.1	29
19.12	58		19.12	51		19.12	20
19.14	54		19.14	74		19.14	21
19.16	62		19.16	55		19.16	24
19.18	49		19.18	69		19.18	23
19.2	47		19.2	69		19.2	23
19.22	59		19.22	64		19.22	33
19.24	62		19.24	68		19.24	24
19.26	57		19.26	62		19.26	29
19.28	48		19.28	64		19.28	29
19.3	43		19.3	60		19.3	27
19.32	53		19.32	58		19.32	29
19.34	49		19.34	79		19.34	39
19.36	43		19.36	67		19.36	25
19.38	50		19.38	57		19.38	29
19.4	36		19.4	58		19.4	31
19.42	52		19.42	61		19.42	34
19.44	38		19.44	68		19.44	35
19.46	65		19.46	57		19.46	28
19.48	48		19.48	66		19.48	34
19.5	50		19.5	69		19.5	30
19.52	52		19.52	65		19.52	30
19.54	63		19.54	75		19.54	21
19.56	46		19.56	78		19.56	34
19.58	44		19.58	65		19.58	32
19.6	56		19.6	65		19.6	30
19.62	40		19.62	58		19.62	29
19.64	50		19.64	56		19.64	25
19.66	46		19.66	71		19.66	28
19.68	50		19.68	58		19.68	29
19.7	47		19.7	63		19.7	23
19.72	47		19.72	71		19.72	27
19.74	48		19.74	75		19.74	23
19.76	51		19.76	63		19.76	28
19.78	39		19.78	63		19.78	25
19.8	52		19.8	68		19.8	32
19.82	55		19.82	63		19.82	27
19.84	45		19.84	64		19.84	32
19.86	53		19.86	69		19.86	27
19.88	46		19.88	66		19.88	26
19.9	49		19.9	57		19.9	25
19.92	52		19.92	70		19.92	34
19.94	38		19.94	67		19.94	30
19.96	45		19.96	59		19.96	27
19.98	56		19.98	63		19.98	33
20	56		20	59		20	27
20.02	56		20.02	55		20.02	25
20.04	57		20.04	84		20.04	29
20.06	55		20.06	49		20.06	18
20.08	39		20.08	63		20.08	23
20.1	49		20.1	69		20.1	29
20.12	52		20.12	56		20.12	34
20.14	48		20.14	62		20.14	30
20.16	62		20.16	60		20.16	22
20.18	59		20.18	75		20.18	32
20.2	62		20.2	61		20.2	41
20.22	47		20.22	73		20.22	29
20.24	42		20.24	66		20.24	31
20.26	54		20.26	56		20.26	36
20.28	49		20.28	63		20.28	27
20.3	59		20.3	55		20.3	32
20.32	45		20.32	68		20.32	36
20.34	59		20.34	79		20.34	36
20.36	60		20.36	59		20.36	33
20.38	54		20.38	57		20.38	25
20.4	53		20.4	72		20.4	43
20.42	53		20.42	60		20.42	34
20.44	50		20.44	63		20.44	35
20.46	51		20.46	67		20.46	46
20.48	43		20.48	72		20.48	37
20.5	64		20.5	91		20.5	38
20.52	58		20.52	62		20.52	42
20.54	55		20.54	62		20.54	44
20.56	51		20.56	53		20.56	36
20.58	54		20.58	81		20.58	52
20.6	55		20.6	68		20.6	48
20.62	59		20.62	73		20.62	47
20.64	54		20.64	71		20.64	53
20.66	54		20.66	67		20.66	61
20.68	54		20.68	65		20.68	67
20.7	46		20.7	69		20.7	66
20.72	66		20.72	54		20.72	46
20.74	51		20.74	76		20.74	91
20.76	46		20.76	54		20.76	90
20.78	47		20.78	68		20.78	83
20.8	50		20.8	73		20.8	106
20.82	57		20.82	64		20.82	125
20.84	34		20.84	72		20.84	163
20.86	50		20.86	76		20.86	187
20.88	61		20.88	67		20.88	204
20.9	44		20.9	65		20.9	221
20.92	52		20.92	78		20.92	259
20.94	44		20.94	66		20.94	304
20.96	63		20.96	73		20.96	335
20.98	48		20.98	75		20.98	323
21	46		21	69		21	283
21.02	47		21.02	62		21.02	269
21.04	53		21.04	69		21.04	177
21.06	55		21.06	70		21.06	168
21.08	43		21.08	60		21.08	140
21.1	46		21.1	76		21.1	122
21.12	47		21.12	54		21.12	117
21.14	57		21.14	62		21.14	101
21.16	43		21.16	68		21.16	97
21.18	47		21.18	65		21.18	78
21.2	39		21.2	60		21.2	61
21.22	53		21.22	52		21.22	73
21.24	59		21.24	58		21.24	54
21.26	45		21.26	61		21.26	57
21.28	52		21.28	55		21.28	49
21.3	45		21.3	56		21.3	45
21.32	59		21.32	76		21.32	55
21.34	50		21.34	68		21.34	39
21.36	53		21.36	73		21.36	44
21.38	51		21.38	55		21.38	41
21.4	50		21.4	75		21.4	43
21.42	67		21.42	58		21.42	36
21.44	39		21.44	53		21.44	41
21.46	38		21.46	55		21.46	44
21.48	46		21.48	66		21.48	40
21.5	57		21.5	68		21.5	34
21.52	48		21.52	53		21.52	38
21.54	47		21.54	64		21.54	33
21.56	54		21.56	66		21.56	44
21.58	65		21.58	73		21.58	35
21.6	57		21.6	65		21.6	31
21.62	53		21.62	76		21.62	30
21.64	54		21.64	61		21.64	38
21.66	44		21.66	59		21.66	30
21.68	49		21.68	53		21.68	44
21.7	49		21.7	63		21.7	46
21.72	41		21.72	74		21.72	39
21.74	48		21.74	56		21.74	26
21.76	49		21.76	69		21.76	35
21.78	57		21.78	69		21.78	32
21.8	58		21.8	62		21.8	31
21.82	57		21.82	59		21.82	38
21.84	38		21.84	50		21.84	29
21.86	46		21.86	56		21.86	30
21.88	46		21.88	71		21.88	31
21.9	51		21.9	65		21.9	38
21.92	51		21.92	66		21.92	30
21.94	42		21.94	62		21.94	23
21.96	37		21.96	65		21.96	30
21.98	54		21.98	55		21.98	27
22	54		22	51		22	33
22.02	56		22.02	64		22.02	35
22.04	52		22.04	70		22.04	31
22.06	50		22.06	63		22.06	29
22.08	44		22.08	62		22.08	29
22.1	60		22.1	69		22.1	32
22.12	55		22.12	56		22.12	37
22.14	45		22.14	57		22.14	50
22.16	42		22.16	52		22.16	27
22.18	41		22.18	58		22.18	19
22.2	54		22.2	61		22.2	29
22.22	51		22.22	56		22.22	27
22.24	49		22.24	67		22.24	31
22.26	59		22.26	50		22.26	29
22.28	41		22.28	75		22.28	29
22.3	48		22.3	63		22.3	38
22.32	47		22.32	59		22.32	31
22.34	61		22.34	54		22.34	25
22.36	48		22.36	61		22.36	35
22.38	34		22.38	82		22.38	28
22.4	45		22.4	56		22.4	30
22.42	58		22.42	48		22.42	29
22.44	48		22.44	75		22.44	33
22.46	57		22.46	51		22.46	27
22.48	34		22.48	55		22.48	36
22.5	45		22.5	63		22.5	29
22.52	46		22.52	55		22.52	25
22.54	49		22.54	63		22.54	24
22.56	62		22.56	62		22.56	24
22.58	50		22.58	58		22.58	32
22.6	44		22.6	60		22.6	21
22.62	60		22.62	58		22.62	33
22.64	56		22.64	67		22.64	36
22.66	50		22.66	63		22.66	29
22.68	51		22.68	54		22.68	39
22.7	55		22.7	57		22.7	33
22.72	47		22.72	69		22.72	35
22.74	61		22.74	73		22.74	33
22.76	50		22.76	52		22.76	37
22.78	45		22.78	55		22.78	30
22.8	53		22.8	66		22.8	36
22.82	52		22.82	56		22.82	40
22.84	44		22.84	66		22.84	32
22.86	43		22.86	63		22.86	36
22.88	47		22.88	75		22.88	28
22.9	48		22.9	72		22.9	35
22.92	37		22.92	73		22.92	38
22.94	51		22.94	67		22.94	44
22.96	57		22.96	48		22.96	30
22.98	54		22.98	62		22.98	43
23	45		23	51		23	26
23.02	34		23.02	65		23.02	37
23.04	54		23.04	53		23.04	31
23.06	48		23.06	56		23.06	46
23.08	54		23.08	66		23.08	40
23.1	41		23.1	57		23.1	36
23.12	32		23.12	58		23.12	27
23.14	47		23.14	67		23.14	26
23.16	50		23.16	64		23.16	36
23.18	53		23.18	64		23.18	38
23.2	51		23.2	75		23.2	35
23.22	43		23.22	57		23.22	38
23.24	60		23.24	54		23.24	29
23.26	40		23.26	60		23.26	30
23.28	54		23.28	71		23.28	25
23.3	48		23.3	82		23.3	28
23.32	41		23.32	61		23.32	34
23.34	57		23.34	60		23.34	24
23.36	53		23.36	66		23.36	26
23.38	46		23.38	59		23.38	25
23.4	54		23.4	55		23.4	25
23.42	47		23.42	79		23.42	28
23.44	44		23.44	64		23.44	27
23.46	50		23.46	84		23.46	25
23.48	47		23.48	72		23.48	26
23.5	62		23.5	65		23.5	26
23.52	48		23.52	77		23.52	39
23.54	43		23.54	72		23.54	27
23.56	48		23.56	61		23.56	37
23.58	57		23.58	63		23.58	33
23.6	53		23.6	64		23.6	44
23.62	50		23.62	64		23.62	38
23.64	41		23.64	61		23.64	38
23.66	64		23.66	59		23.66	33
23.68	50		23.68	69		23.68	32
23.7	40		23.7	55		23.7	29
23.72	57		23.72	61		23.72	46
23.74	56		23.74	66		23.74	34
23.76	54		23.76	60		23.76	42
23.78	52		23.78	74		23.78	38
23.8	52		23.8	63		23.8	28
23.82	45		23.82	69		23.82	29
23.84	46		23.84	72		23.84	31
23.86	45		23.86	59		23.86	27
23.88	49		23.88	63		23.88	38
23.9	45		23.9	50		23.9	37
23.92	63		23.92	68		23.92	30
23.94	46		23.94	66		23.94	30
23.96	42		23.96	74		23.96	35
23.98	48		23.98	65		23.98	50
24	47		24	52		24	29
24.02	42		24.02	74		24.02	35
24.04	51		24.04	67		24.04	33
24.06	54		24.06	80		24.06	41
24.08	53		24.08	61		24.08	41
24.1	50		24.1	56		24.1	45
24.12	59		24.12	64		24.12	35
24.14	46		24.14	67		24.14	55
24.16	47		24.16	71		24.16	34
24.18	47		24.18	59		24.18	28
24.2	63		24.2	63		24.2	44
24.22	53		24.22	73		24.22	36
24.24	43		24.24	63		24.24	55
24.26	61		24.26	62		24.26	48
24.28	46		24.28	79		24.28	46
24.3	56		24.3	76		24.3	52
24.32	52		24.32	64		24.32	39
24.34	44		24.34	68		24.34	50
24.36	46		24.36	75		24.36	52
24.38	49		24.38	66		24.38	55
24.4	58		24.4	70		24.4	53
24.42	41		24.42	61		24.42	55
24.44	52		24.44	70		24.44	63
24.46	43		24.46	64		24.46	63
24.48	50		24.48	65		24.48	51
24.5	42		24.5	61		24.5	73
24.52	44		24.52	58		24.52	47
24.54	47		24.54	77		24.54	71
24.56	53		24.56	75		24.56	73
24.58	56		24.58	52		24.58	60
24.6	56		24.6	60		24.6	75
24.62	48		24.62	56		24.62	78
24.64	45		24.64	72		24.64	80
24.66	40		24.66	62		24.66	76
24.68	37		24.68	58		24.68	89
24.7	41		24.7	55		24.7	80
24.72	42		24.72	67		24.72	98
24.74	47		24.74	65		24.74	114
24.76	47		24.76	67		24.76	118
24.78	62		24.78	49		24.78	108
24.8	50		24.8	60		24.8	110
24.82	36		24.82	64		24.82	140
24.84	52		24.84	63		24.84	141
24.86	56		24.86	47		24.86	170
24.88	51		24.88	66		24.88	215
24.9	53		24.9	58		24.9	232
24.92	57		24.92	72		24.92	260
24.94	64		24.94	79		24.94	283
24.96	37		24.96	70		24.96	352
24.98	50		24.98	70		24.98	415
25	58		25	75		25	437
25.02	48		25.02	83		25.02	460
25.04	40		25.04	58		25.04	447
25.06	54		25.06	61		25.06	424
25.08	51		25.08	67		25.08	409
25.1	46		25.1	66		25.1	417
25.12	52		25.12	65		25.12	395
25.14	56		25.14	73		25.14	409
25.16	50		25.16	60		25.16	445
25.18	54		25.18	58		25.18	490
25.2	53		25.2	79		25.2	532
25.22	51		25.22	78		25.22	502
25.24	57		25.24	68		25.24	548
25.26	54		25.26	60		25.26	665
25.28	52		25.28	74		25.28	756
25.3	60		25.3	74		25.3	892
25.32	40		25.32	88		25.32	987
25.34	45		25.34	73		25.34	1117
25.36	43		25.36	71		25.36	1312
25.38	59		25.38	115		25.38	1550
25.4	56		25.4	111		25.4	1840
25.42	41		25.42	112		25.42	2044
25.44	42		25.44	133		25.44	2252
25.46	47		25.46	118		25.46	2107
25.48	49		25.48	136		25.48	1863
25.5	57		25.5	101		25.5	1497
25.52	40		25.52	98		25.52	1217
25.54	43		25.54	107		25.54	921
25.56	47		25.56	82		25.56	740
25.58	51		25.58	83		25.58	595
25.6	57		25.6	64		25.6	457
25.62	49		25.62	68		25.62	443
25.64	44		25.64	79		25.64	351
25.66	50		25.66	69		25.66	317
25.68	40		25.68	68		25.68	254
25.7	55		25.7	47		25.7	223
25.72	43		25.72	73		25.72	230
25.74	43		25.74	71		25.74	198
25.76	37		25.76	71		25.76	148
25.78	42		25.78	63		25.78	166
25.8	51		25.8	67		25.8	136
25.82	59		25.82	59		25.82	152
25.84	54		25.84	74		25.84	118
25.86	29		25.86	61		25.86	111
25.88	57		25.88	78		25.88	112
25.9	50		25.9	68		25.9	112
25.92	56		25.92	51		25.92	108
25.94	49		25.94	54		25.94	102
25.96	46		25.96	53		25.96	98
25.98	45		25.98	60		25.98	84
26	35		26	65		26	95
26.02	43		26.02	60		26.02	78
26.04	37		26.04	69		26.04	56
26.06	39		26.06	63		26.06	91
26.08	40		26.08	69		26.08	64
26.1	49		26.1	65		26.1	62
26.12	49		26.12	60		26.12	74
26.14	49		26.14	63		26.14	64
26.16	54		26.16	63		26.16	65
26.18	52		26.18	71		26.18	67
26.2	56		26.2	71		26.2	72
26.22	52		26.22	62		26.22	65
26.24	45		26.24	76		26.24	67
26.26	49		26.26	78		26.26	62
26.28	47		26.28	65		26.28	58
26.3	41		26.3	69		26.3	61
26.32	46		26.32	64		26.32	49
26.34	45		26.34	77		26.34	57
26.36	54		26.36	63		26.36	57
26.38	54		26.38	68		26.38	62
26.4	52		26.4	60		26.4	41
26.42	59		26.42	65		26.42	53
26.44	49		26.44	64		26.44	42
26.46	47		26.46	71		26.46	47
26.48	49		26.48	71		26.48	55
26.5	54		26.5	50		26.5	48
26.52	60		26.52	61		26.52	46
26.54	47		26.54	65		26.54	42
26.56	46		26.56	61		26.56	54
26.58	43		26.58	61		26.58	44
26.6	53		26.6	68		26.6	52
26.62	45		26.62	77		26.62	43
26.64	61		26.64	69		26.64	43
26.66	43		26.66	61		26.66	49
26.68	53		26.68	66		26.68	43
26.7	43		26.7	58		26.7	50
26.72	60		26.72	62		26.72	53
26.74	50		26.74	59		26.74	50
26.76	46		26.76	60		26.76	53
26.78	46		26.78	69		26.78	60
26.8	60		26.8	65		26.8	47
26.82	52		26.82	59		26.82	51
26.84	49		26.84	66		26.84	59
26.86	60		26.86	84		26.86	59
26.88	45		26.88	65		26.88	55
26.9	47		26.9	66		26.9	61
26.92	50		26.92	74		26.92	60
26.94	46		26.94	79		26.94	51
26.96	49		26.96	55		26.96	51
26.98	50		26.98	60		26.98	53
27	51		27	79		27	63
27.02	53		27.02	74		27.02	40
27.04	55		27.04	75		27.04	46
27.06	47		27.06	74		27.06	40
27.08	49		27.08	49		27.08	45
27.1	58		27.1	59		27.1	38
27.12	53		27.12	70		27.12	58
27.14	68		27.14	64		27.14	40
27.16	53		27.16	65		27.16	29
27.18	53		27.18	64		27.18	36
27.2	56		27.2	59		27.2	49
27.22	48		27.22	68		27.22	29
27.24	49		27.24	62		27.24	37
27.26	56		27.26	72		27.26	34
27.28	58		27.28	55		27.28	29
27.3	50		27.3	58		27.3	38
27.32	53		27.32	59		27.32	44
27.34	54		27.34	58		27.34	46
27.36	50		27.36	72		27.36	27
27.38	52		27.38	65		27.38	34
27.4	49		27.4	81		27.4	29
27.42	53		27.42	70		27.42	28
27.44	58		27.44	67		27.44	34
27.46	48		27.46	64		27.46	39
27.48	54		27.48	78		27.48	38
27.5	43		27.5	60		27.5	29
27.52	48		27.52	74		27.52	39
27.54	59		27.54	69		27.54	32
27.56	54		27.56	71		27.56	30
27.58	54		27.58	68		27.58	39
27.6	50		27.6	75		27.6	43
27.62	45		27.62	71		27.62	36
27.64	49		27.64	69		27.64	37
27.66	45		27.66	57		27.66	38
27.68	54		27.68	83		27.68	35
27.7	57		27.7	75		27.7	39
27.72	57		27.72	80		27.72	36
27.74	57		27.74	81		27.74	26
27.76	54		27.76	94		27.76	28
27.78	55		27.78	80		27.78	39
27.8	69		27.8	70		27.8	37
27.82	59		27.82	63		27.82	27
27.84	53		27.84	84		27.84	27
27.86	46		27.86	68		27.86	36
27.88	51		27.88	80		27.88	37
27.9	49		27.9	71		27.9	29
27.92	47		27.92	55		27.92	23
27.94	54		27.94	68		27.94	32
27.96	47		27.96	73		27.96	30
27.98	53		27.98	78		27.98	35
28	62		28	64		28	27
28.02	49		28.02	46		28.02	33
28.04	54		28.04	86		28.04	26
28.06	48		28.06	63		28.06	33
28.08	59		28.08	72		28.08	33
28.1	53		28.1	69		28.1	28
28.12	53		28.12	72		28.12	24
28.14	58		28.14	81		28.14	34
28.16	58		28.16	63		28.16	24
28.18	48		28.18	68		28.18	29
28.2	65		28.2	78		28.2	32
28.22	56		28.22	65		28.22	36
28.24	49		28.24	70		28.24	32
28.26	54		28.26	62		28.26	30
28.28	62		28.28	60		28.28	26
28.3	57		28.3	69		28.3	26
28.32	55		28.32	73		28.32	33
28.34	66		28.34	62		28.34	21
28.36	64		28.36	55		28.36	25
28.38	53		28.38	68		28.38	22
28.4	45		28.4	62		28.4	39
28.42	52		28.42	63		28.42	23
28.44	60		28.44	64		28.44	25
28.46	57		28.46	65		28.46	27
28.48	61		28.48	68		28.48	24
28.5	61		28.5	65		28.5	32
28.52	44		28.52	74		28.52	39
28.54	59		28.54	71		28.54	32
28.56	48		28.56	74		28.56	23
28.58	50		28.58	74		28.58	23
28.6	49		28.6	73		28.6	33
28.62	53		28.62	73		28.62	24
28.64	50		28.64	59		28.64	29
28.66	63		28.66	77		28.66	29
28.68	38		28.68	66		28.68	30
28.7	43		28.7	68		28.7	28
28.72	57		28.72	60		28.72	32
28.74	43		28.74	61		28.74	23
28.76	49		28.76	67		28.76	19
28.78	49		28.78	70		28.78	23
28.8	53		28.8	60		28.8	30
28.82	47		28.82	62		28.82	23
28.84	50		28.84	61		28.84	25
28.86	51		28.86	70		28.86	29
28.88	61		28.88	56		28.88	34
28.9	48		28.9	64		28.9	24
28.92	70		28.92	68		28.92	21
28.94	51		28.94	61		28.94	27
28.96	57		28.96	76		28.96	36
28.98	45		28.98	60		28.98	25
29	47		29	73		29	22
29.02	61		29.02	68		29.02	29
29.04	55		29.04	75		29.04	29
29.06	54		29.06	78		29.06	22
29.08	57		29.08	71		29.08	27
29.1	48		29.1	73		29.1	32
29.12	63		29.12	63		29.12	25
29.14	63		29.14	71		29.14	22
29.16	55		29.16	66		29.16	30
29.18	46		29.18	60		29.18	30
29.2	63		29.2	67		29.2	29
29.22	62		29.22	54		29.22	24
29.24	72		29.24	66		29.24	30
29.26	63		29.26	54		29.26	34
29.28	64		29.28	69		29.28	31
29.3	52		29.3	69		29.3	33
29.32	48		29.32	69		29.32	27
29.34	65		29.34	63		29.34	32
29.36	52		29.36	63		29.36	28
29.38	58		29.38	68		29.38	29
29.4	64		29.4	62		29.4	27
29.42	60		29.42	54		29.42	23
29.44	67		29.44	57		29.44	18
29.46	44		29.46	77		29.46	27
29.48	40		29.48	70		29.48	29
29.5	46		29.5	68		29.5	29
29.52	69		29.52	59		29.52	20
29.54	51		29.54	54		29.54	21
29.56	72		29.56	87		29.56	31
29.58	55		29.58	60		29.58	26
29.6	53		29.6	68		29.6	25
29.62	65		29.62	78		29.62	17
29.64	53		29.64	83		29.64	27
29.66	63		29.66	70		29.66	36
29.68	53		29.68	66		29.68	26
29.7	58		29.7	68		29.7	29
29.72	59		29.72	64		29.72	34
29.74	63		29.74	66		29.74	38
29.76	67		29.76	61		29.76	36
29.78	67		29.78	69		29.78	35
29.8	61		29.8	74		29.8	40
29.82	55		29.82	71		29.82	31
29.84	67		29.84	56		29.84	29
29.86	60		29.86	52		29.86	37
29.88	52		29.88	78		29.88	39
29.9	59		29.9	72		29.9	29
29.92	57		29.92	62		29.92	30
29.94	55		29.94	74		29.94	41
29.96	66		29.96	79		29.96	36
29.98	50		29.98	75		29.98	33
30	59		30	63		30	25
30.02	63		30.02	54		30.02	34
30.04	52		30.04	73		30.04	36
30.06	60		30.06	76		30.06	32
30.08	65		30.08	76		30.08	30
30.1	55		30.1	78		30.1	33
30.12	58		30.12	76		30.12	35
30.14	66		30.14	50		30.14	53
30.16	69		30.16	69		30.16	40
30.18	58		30.18	78		30.18	43
30.2	56		30.2	83		30.2	49
30.22	53		30.22	71		30.22	54
30.24	60		30.24	68		30.24	45
30.26	58		30.26	79		30.26	52
30.28	56		30.28	64		30.28	49
30.3	58		30.3	65		30.3	55
30.32	52		30.32	76		30.32	66
30.34	73		30.34	70		30.34	64
30.36	54		30.36	68		30.36	76
30.38	64		30.38	73		30.38	74
30.4	66		30.4	47		30.4	82
30.42	60		30.42	68		30.42	90
30.44	52		30.44	57		30.44	97
30.46	52		30.46	74		30.46	106
30.48	65		30.48	86		30.48	104
30.5	59		30.5	69		30.5	148
30.52	65		30.52	70		30.52	155
30.54	65		30.54	81		30.54	192
30.56	57		30.56	73		30.56	235
30.58	51		30.58	66		30.58	278
30.6	62		30.6	78		30.6	328
30.62	71		30.62	77		30.62	361
30.64	62		30.64	77		30.64	397
30.66	49		30.66	84		30.66	449
30.68	54		30.68	77		30.68	370
30.7	61		30.7	63		30.7	348
30.72	65		30.72	73		30.72	330
30.74	60		30.74	65		30.74	289
30.76	67		30.76	74		30.76	215
30.78	43		30.78	70		30.78	132
30.8	68		30.8	54		30.8	128
30.82	67		30.82	85		30.82	122
30.84	64		30.84	64		30.84	96
30.86	65		30.86	65		30.86	82
30.88	68		30.88	56		30.88	86
30.9	60		30.9	91		30.9	71
30.92	67		30.92	74		30.92	54
30.94	63		30.94	68		30.94	54
30.96	69		30.96	65		30.96	54
30.98	59		30.98	66		30.98	37
31	57		31	68		31	56
31.02	61		31.02	69		31.02	43
31.04	65		31.04	66		31.04	48
31.06	68		31.06	76		31.06	39
31.08	71		31.08	73		31.08	42
31.1	65		31.1	67		31.1	43
31.12	63		31.12	63		31.12	37
31.14	63		31.14	71		31.14	28
31.16	51		31.16	79		31.16	34
31.18	65		31.18	62		31.18	29
31.2	62		31.2	67		31.2	30
31.22	68		31.22	75		31.22	37
31.24	70		31.24	59		31.24	31
31.26	62		31.26	65		31.26	23
31.28	68		31.28	58		31.28	27
31.3	63		31.3	81		31.3	32
31.32	57		31.32	62		31.32	23
31.34	69		31.34	66		31.34	31
31.36	63		31.36	71		31.36	36
31.38	64		31.38	64		31.38	30
31.4	63		31.4	62		31.4	25
31.42	58		31.42	81		31.42	23
31.44	58		31.44	76		31.44	22
31.46	55		31.46	81		31.46	33
31.48	60		31.48	58		31.48	26
31.5	59		31.5	73		31.5	19
31.52	62		31.52	81		31.52	30
31.54	57		31.54	80		31.54	20
31.56	52		31.56	75		31.56	16
31.58	74		31.58	85		31.58	27
31.6	62		31.6	85		31.6	33
31.62	68		31.62	66		31.62	23
31.64	77		31.64	62		31.64	24
31.66	79		31.66	83		31.66	30
31.68	64		31.68	79		31.68	24
31.7	62		31.7	79		31.7	23
31.72	73		31.72	71		31.72	31
31.74	56		31.74	86		31.74	28
31.76	61		31.76	63		31.76	14
31.78	69		31.78	68		31.78	25
31.8	67		31.8	58		31.8	22
31.82	72		31.82	79		31.82	28
31.84	67		31.84	76		31.84	21
31.86	55		31.86	81		31.86	23
31.88	51		31.88	82		31.88	17
31.9	57		31.9	59		31.9	29
31.92	76		31.92	69		31.92	32
31.94	76		31.94	86		31.94	22
31.96	55		31.96	86		31.96	26
31.98	68		31.98	74		31.98	25
32	74		32	71		32	24
32.02	60		32.02	69		32.02	21
32.04	59		32.04	75		32.04	27
32.06	71		32.06	75		32.06	26
32.08	54		32.08	82		32.08	23
32.1	71		32.1	63		32.1	27
32.12	63		32.12	70		32.12	29
32.14	69		32.14	57		32.14	17
32.16	72		32.16	70		32.16	25
32.18	69		32.18	71		32.18	27
32.2	52		32.2	80		32.2	18
32.22	66		32.22	84		32.22	19
32.24	78		32.24	77		32.24	35
32.26	64		32.26	80		32.26	29
32.28	71		32.28	58		32.28	26
32.3	72		32.3	78		32.3	21
32.32	66		32.32	65		32.32	28
32.34	64		32.34	57		32.34	25
32.36	57		32.36	70		32.36	18
32.38	60		32.38	80		32.38	18
32.4	47		32.4	85		32.4	17
32.42	58		32.42	75		32.42	22
32.44	81		32.44	59		32.44	26
32.46	74		32.46	61		32.46	21
32.48	72		32.48	58		32.48	18
32.5	66		32.5	69		32.5	23
32.52	59		32.52	70		32.52	29
32.54	71		32.54	90		32.54	20
32.56	49		32.56	59		32.56	27
32.58	70		32.58	74		32.58	26
32.6	62		32.6	81		32.6	34
32.62	73		32.62	75		32.62	35
32.64	78		32.64	62		32.64	29
32.66	67		32.66	74		32.66	25
32.68	64		32.68	67		32.68	32
32.7	70		32.7	76		32.7	19
32.72	58		32.72	71		32.72	23
32.74	72		32.74	68		32.74	30
32.76	61		32.76	69		32.76	24
32.78	62		32.78	67		32.78	29
32.8	72		32.8	83		32.8	31
32.82	52		32.82	75		32.82	31
32.84	68		32.84	73		32.84	26
32.86	73		32.86	69		32.86	21
32.88	69		32.88	80		32.88	39
32.9	65		32.9	76		32.9	25
32.92	71		32.92	87		32.92	26
32.94	59		32.94	77		32.94	30
32.96	74		32.96	66		32.96	28
32.98	64		32.98	67		32.98	37
33	79		33	78		33	36
33.02	65		33.02	67		33.02	31
33.04	65		33.04	65		33.04	34
33.06	75		33.06	75		33.06	53
33.08	67		33.08	75		33.08	38
33.1	64		33.1	78		33.1	33
33.12	63		33.12	79		33.12	39
33.14	70		33.14	90		33.14	41
33.16	74		33.16	70		33.16	38
33.18	67		33.18	61		33.18	29
33.2	69		33.2	78		33.2	45
33.22	61		33.22	74		33.22	43
33.24	68		33.24	79		33.24	39
33.26	80		33.26	77		33.26	48
33.28	54		33.28	74		33.28	41
33.3	50		33.3	62		33.3	45
33.32	58		33.32	84		33.32	63
33.34	67		33.34	65		33.34	70
33.36	62		33.36	69		33.36	69
33.38	65		33.38	76		33.38	75
33.4	74		33.4	61		33.4	78
33.42	58		33.42	74		33.42	96
33.44	70		33.44	80		33.44	85
33.46	76		33.46	73		33.46	85
33.48	72		33.48	70		33.48	129
33.5	74		33.5	67		33.5	134
33.52	62		33.52	69		33.52	170
33.54	72		33.54	72		33.54	203
33.56	71		33.56	69		33.56	229
33.58	60		33.58	76		33.58	311
33.6	57		33.6	69		33.6	355
33.62	75		33.62	64		33.62	338
33.64	61		33.64	77		33.64	299
33.66	74		33.66	73		33.66	323
33.68	72		33.68	65		33.68	305
33.7	60		33.7	67		33.7	287
33.72	70		33.72	85		33.72	262
33.74	63		33.74	60		33.74	225
33.76	68		33.76	67		33.76	177
33.78	81		33.78	81		33.78	178
33.8	67		33.8	75		33.8	149
33.82	61		33.82	76		33.82	153
33.84	54		33.84	71		33.84	123
33.86	71		33.86	61		33.86	103
33.88	75		33.88	80		33.88	104
33.9	73		33.9	75		33.9	83
33.92	69		33.92	76		33.92	89
33.94	67		33.94	77		33.94	89
33.96	87		33.96	80		33.96	80
33.98	54		33.98	68		33.98	79
34	64		34	71		34	61
34.02	72		34.02	87		34.02	67
34.04	80		34.04	81		34.04	76
34.06	51		34.06	65		34.06	85
34.08	78		34.08	83		34.08	92
34.1	70		34.1	65		34.1	83
34.12	65		34.12	65		34.12	110
34.14	57		34.14	67		34.14	115
34.16	71		34.16	80		34.16	128
34.18	74		34.18	82		34.18	140
34.2	71		34.2	65		34.2	146
34.22	71		34.22	62		34.22	155
34.24	83		34.24	76		34.24	164
34.26	67		34.26	78		34.26	210
34.28	83		34.28	70		34.28	227
34.3	80		34.3	82		34.3	212
34.32	69		34.32	89		34.32	251
34.34	78		34.34	89		34.34	269
34.36	77		34.36	81		34.36	227
34.38	58		34.38	77		34.38	191
34.4	65		34.4	86		34.4	152
34.42	71		34.42	71		34.42	136
34.44	85		34.44	81		34.44	122
34.46	81		34.46	65		34.46	118
34.48	63		34.48	70		34.48	92
34.5	68		34.5	58		34.5	77
34.52	68		34.52	67		34.52	68
34.54	70		34.54	61		34.54	54
34.56	77		34.56	58		34.56	48
34.58	64		34.58	61		34.58	44
34.6	76		34.6	58		34.6	51
34.62	67		34.62	64		34.62	39
34.64	64		34.64	78		34.64	35
34.66	61		34.66	83		34.66	50
34.68	67		34.68	83		34.68	36
34.7	81		34.7	60		34.7	37
34.72	71		34.72	54		34.72	38
34.74	86		34.74	80		34.74	46
34.76	59		34.76	69		34.76	40
34.78	80		34.78	60		34.78	52
34.8	74		34.8	62		34.8	31
34.82	76		34.82	80		34.82	44
34.84	70		34.84	76		34.84	41
34.86	70		34.86	77		34.86	34
34.88	68		34.88	67		34.88	34
34.9	56		34.9	79		34.9	31
34.92	55		34.92	75		34.92	29
34.94	69		34.94	87		34.94	31
34.96	79		34.96	69		34.96	33
34.98	63		34.98	73		34.98	39
35	63		35	77		35	45
35.02	69		35.02	69		35.02	38
35.04	73		35.04	78		35.04	38
35.06	71		35.06	58		35.06	36
35.08	76		35.08	81		35.08	36
35.1	58		35.1	60		35.1	56
35.12	70		35.12	85		35.12	36
35.14	85		35.14	67		35.14	43
35.16	87		35.16	67		35.16	31
35.18	71		35.18	62		35.18	30
35.2	75		35.2	77		35.2	35
35.22	70		35.22	73		35.22	29
35.24	67		35.24	69		35.24	32
35.26	63		35.26	70		35.26	28
35.28	90		35.28	84		35.28	24
35.3	83		35.3	84		35.3	23
35.32	86		35.32	87		35.32	36
35.34	75		35.34	74		35.34	36
35.36	74		35.36	58		35.36	33
35.38	73		35.38	71		35.38	23
35.4	71		35.4	82		35.4	18
35.42	74		35.42	72		35.42	22
35.44	65		35.44	71		35.44	17
35.46	73		35.46	69		35.46	24
35.48	87		35.48	79		35.48	28
35.5	81		35.5	81		35.5	29
35.52	57		35.52	73		35.52	28
35.54	73		35.54	82		35.54	16
35.56	82		35.56	84		35.56	19
35.58	68		35.58	55		35.58	22
35.6	78		35.6	71		35.6	22
35.62	84		35.62	79		35.62	32
35.64	74		35.64	73		35.64	17
35.66	70		35.66	81		35.66	24
35.68	81		35.68	78		35.68	23
35.7	88		35.7	92		35.7	22
35.72	86		35.72	89		35.72	19
35.74	69		35.74	69		35.74	18
35.76	90		35.76	88		35.76	18
35.78	85		35.78	79		35.78	16
35.8	78		35.8	55		35.8	15
35.82	77		35.82	68		35.82	11
35.84	75		35.84	69		35.84	16
35.86	77		35.86	77		35.86	26
35.88	78		35.88	86		35.88	14
35.9	63		35.9	86		35.9	20
35.92	81		35.92	67		35.92	26
35.94	78		35.94	74		35.94	17
35.96	73		35.96	72		35.96	13
35.98	81		35.98	77		35.98	18
36	83		36	78		36	16
36.02	80		36.02	81		36.02	22
36.04	87		36.04	75		36.04	18
36.06	87		36.06	89		36.06	29
36.08	96		36.08	86		36.08	16
36.1	88		36.1	82		36.1	14
36.12	90		36.12	67		36.12	26
36.14	83		36.14	81		36.14	15
36.16	91		36.16	71		36.16	11
36.18	89		36.18	83		36.18	26
36.2	74		36.2	71		36.2	22
36.22	91		36.22	81		36.22	14
36.24	77		36.24	77		36.24	30
36.26	87		36.26	79		36.26	21
36.28	81		36.28	73		36.28	16
36.3	76		36.3	80		36.3	20
36.32	72		36.32	79		36.32	20
36.34	79		36.34	79		36.34	15
36.36	72		36.36	82		36.36	25
36.38	105		36.38	80		36.38	17
36.4	81		36.4	81		36.4	24
36.42	83		36.42	73		36.42	22
36.44	94		36.44	80		36.44	21
36.46	87		36.46	84		36.46	23
36.48	68		36.48	90		36.48	22
36.5	93		36.5	70		36.5	20
36.52	86		36.52	84		36.52	22
36.54	70		36.54	76		36.54	16
36.56	79		36.56	83		36.56	12
36.58	90		36.58	76		36.58	11
36.6	92		36.6	82		36.6	21
36.62	95		36.62	89		36.62	18
36.64	87		36.64	81		36.64	28
36.66	89		36.66	77		36.66	22
36.68	76		36.68	85		36.68	18
36.7	76		36.7	90		36.7	19
36.72	85		36.72	81		36.72	25
36.74	75		36.74	62		36.74	20
36.76	79		36.76	73		36.76	16
36.78	94		36.78	83		36.78	14
36.8	86		36.8	81		36.8	24
36.82	97		36.82	71		36.82	20
36.84	106		36.84	71		36.84	11
36.86	82		36.86	66		36.86	16
36.88	81		36.88	74		36.88	19
36.9	76		36.9	80		36.9	13
36.92	79		36.92	71		36.92	20
36.94	94		36.94	72		36.94	21
36.96	93		36.96	85		36.96	15
36.98	85		36.98	76		36.98	14
37	87		37	66		37	18
37.02	82		37.02	77		37.02	14
37.04	70		37.04	72		37.04	12
37.06	82		37.06	86		37.06	10
37.08	95		37.08	84		37.08	23
37.1	89		37.1	77		37.1	23
37.12	89		37.12	67		37.12	20
37.14	79		37.14	74		37.14	14
37.16	66		37.16	104		37.16	18
37.18	78		37.18	69		37.18	21
37.2	82		37.2	71		37.2	13
37.22	108		37.22	79		37.22	19
37.24	102		37.24	75		37.24	27
37.26	80		37.26	77		37.26	21
37.28	85		37.28	93		37.28	18
37.3	81		37.3	79		37.3	17
37.32	88		37.32	81		37.32	26
37.34	73		37.34	65		37.34	16
37.36	82		37.36	77		37.36	14
37.38	86		37.38	62		37.38	17
37.4	85		37.4	84		37.4	13
37.42	72		37.42	73		37.42	26
37.44	99		37.44	81		37.44	29
37.46	90		37.46	80		37.46	16
37.48	79		37.48	68		37.48	22
37.5	93		37.5	62		37.5	21
37.52	93		37.52	82		37.52	27
37.54	82		37.54	78		37.54	19
37.56	89		37.56	69		37.56	25
37.58	101		37.58	92		37.58	23
37.6	83		37.6	75		37.6	22
37.62	87		37.62	82		37.62	12
37.64	73		37.64	71		37.64	18
37.66	64		37.66	76		37.66	20
37.68	94		37.68	87		37.68	24
37.7	96		37.7	93		37.7	17
37.72	85		37.72	74		37.72	10
37.74	64		37.74	73		37.74	17
37.76	88		37.76	80		37.76	28
37.78	97		37.78	92		37.78	25
37.8	76		37.8	89		37.8	22
37.82	88		37.82	78		37.82	24
37.84	89		37.84	77		37.84	23
37.86	82		37.86	64		37.86	30
37.88	61		37.88	79		37.88	19
37.9	97		37.9	74		37.9	30
37.92	81		37.92	85		37.92	28
37.94	80		37.94	75		37.94	23
37.96	87		37.96	70		37.96	29
37.98	89		37.98	66		37.98	44
38	75		38	68		38	32
38.02	78		38.02	80		38.02	35
38.04	91		38.04	72		38.04	51
38.06	87		38.06	77		38.06	37
38.08	79		38.08	85		38.08	47
38.1	84		38.1	69		38.1	47
38.12	86		38.12	59		38.12	59
38.14	86		38.14	96		38.14	44
38.16	80		38.16	81		38.16	47
38.18	77		38.18	73		38.18	45
38.2	84		38.2	88		38.2	30
38.22	59		38.22	78		38.22	36
38.24	78		38.24	63		38.24	36
38.26	85		38.26	68		38.26	26
38.28	69		38.28	94		38.28	29
38.3	77		38.3	68		38.3	30
38.32	71		38.32	59		38.32	29
38.34	74		38.34	78		38.34	27
38.36	77		38.36	89		38.36	22
38.38	86		38.38	67		38.38	19
38.4	70		38.4	80		38.4	27
38.42	83		38.42	62		38.42	33
38.44	83		38.44	77		38.44	33
38.46	72		38.46	72		38.46	39
38.48	73		38.48	77		38.48	27
38.5	68		38.5	76		38.5	20
38.52	81		38.52	66		38.52	34
38.54	87		38.54	79		38.54	38
38.56	78		38.56	66		38.56	41
38.58	76		38.58	67		38.58	34
38.6	78		38.6	70		38.6	31
38.62	67		38.62	80		38.62	41
38.64	88		38.64	82		38.64	48
38.66	77		38.66	64		38.66	49
38.68	77		38.68	66		38.68	39
38.7	72		38.7	72		38.7	63
38.72	77		38.72	71		38.72	56
38.74	75		38.74	62		38.74	63
38.76	84		38.76	70		38.76	64
38.78	67		38.78	77		38.78	71
38.8	76		38.8	68		38.8	74
38.82	64		38.82	61		38.82	85
38.84	51		38.84	76		38.84	53
38.86	79		38.86	76		38.86	54
38.88	69		38.88	73		38.88	45
38.9	79		38.9	69		38.9	38
38.92	68		38.92	77		38.92	45
38.94	70		38.94	61		38.94	33
38.96	81		38.96	65		38.96	37
38.98	64		38.98	67		38.98	33
39	68		39	74		39	36
39.02	54		39.02	65		39.02	26
39.04	77		39.04	57		39.04	26
39.06	63		39.06	60		39.06	19
39.08	71		39.08	59		39.08	25
39.1	77		39.1	71		39.1	27
39.12	91		39.12	55		39.12	22
39.14	73		39.14	62		39.14	30
39.16	68		39.16	71		39.16	38
39.18	84		39.18	70		39.18	39
39.2	75		39.2	73		39.2	30
39.22	84		39.22	66		39.22	31
39.24	69		39.24	77		39.24	37
39.26	68		39.26	65		39.26	48
39.28	82		39.28	64		39.28	39
39.3	63		39.3	59		39.3	42
39.32	54		39.32	72		39.32	39
39.34	91		39.34	75		39.34	38
39.36	82		39.36	81		39.36	26
39.38	67		39.38	74		39.38	27
39.4	80		39.4	85		39.4	21
39.42	76		39.42	68		39.42	32
39.44	63		39.44	75		39.44	31
39.46	69		39.46	71		39.46	22
39.48	64		39.48	70		39.48	27
39.5	83		39.5	68		39.5	23
39.52	74		39.52	57		39.52	17
39.54	74		39.54	69		39.54	12
39.56	65		39.56	76		39.56	20
39.58	83		39.58	71		39.58	23
39.6	72		39.6	56		39.6	19
39.62	67		39.62	57		39.62	23
39.64	73		39.64	79		39.64	17
39.66	64		39.66	66		39.66	18
39.68	77		39.68	75		39.68	23
39.7	80		39.7	74		39.7	25
39.72	69		39.72	65		39.72	28
39.74	75		39.74	78		39.74	18
39.76	73		39.76	67		39.76	23
39.78	81		39.78	68		39.78	19
39.8	73		39.8	71		39.8	13
39.82	62		39.82	72		39.82	17
39.84	58		39.84	67		39.84	23
39.86	74		39.86	67		39.86	17
39.88	66		39.88	60		39.88	23
39.9	68		39.9	64		39.9	23
39.92	62		39.92	53		39.92	18
39.94	73		39.94	66		39.94	19
39.96	78		39.96	58		39.96	21
39.98	77		39.98	66		39.98	11
40	73		40	60		40	16
40.02	59		40.02	76		40.02	18
40.04	77		40.04	59		40.04	30
40.06	71		40.06	67		40.06	22
40.08	63		40.08	64		40.08	27
40.1	49		40.1	67		40.1	19
40.12	66		40.12	68		40.12	28
40.14	61		40.14	57		40.14	36
40.16	78		40.16	62		40.16	24
40.18	67		40.18	61		40.18	31
40.2	62		40.2	62		40.2	33
40.22	65		40.22	52		40.22	34
40.24	52		40.24	59		40.24	29
40.26	58		40.26	63		40.26	31
40.28	63		40.28	50		40.28	26
40.3	55		40.3	64		40.3	28
40.32	61		40.32	58		40.32	24
40.34	49		40.34	60		40.34	14
40.36	59		40.36	67		40.36	21
40.38	62		40.38	73		40.38	22
40.4	64		40.4	56		40.4	35
40.42	70		40.42	62		40.42	31
40.44	52		40.44	62		40.44	22
40.46	54		40.46	60		40.46	26
40.48	62		40.48	68		40.48	20
40.5	61		40.5	84		40.5	29
40.52	57		40.52	57		40.52	29
40.54	65		40.54	55		40.54	27
40.56	63		40.56	57		40.56	41
40.58	74		40.58	56		40.58	35
40.6	73		40.6	70		40.6	35
40.62	70		40.62	66		40.62	36
40.64	52		40.64	66		40.64	37
40.66	50		40.66	49		40.66	56
40.68	52		40.68	53		40.68	49
40.7	48		40.7	69		40.7	40
40.72	51		40.72	71		40.72	44
40.74	55		40.74	66		40.74	65
40.76	64		40.76	58		40.76	75
40.78	64		40.78	56		40.78	92
40.8	61		40.8	50		40.8	86
40.82	57		40.82	57		40.82	94
40.84	59		40.84	64		40.84	103
40.86	60		40.86	66		40.86	121
40.88	62		40.88	71		40.88	123
40.9	60		40.9	62		40.9	123
40.92	62		40.92	73		40.92	115
40.94	47		40.94	53		40.94	124
40.96	46		40.96	54		40.96	103
40.98	53		40.98	55		40.98	84
41	55		41	52		41	85
41.02	57		41.02	58		41.02	70
41.04	55		41.04	58		41.04	53
41.06	51		41.06	67		41.06	55
41.08	63		41.08	64		41.08	54
41.1	57		41.1	66		41.1	31
41.12	49		41.12	57		41.12	28
41.14	56		41.14	59		41.14	32
41.16	60		41.16	75		41.16	33
41.18	48		41.18	60		41.18	28
41.2	63		41.2	53		41.2	27
41.22	49		41.22	60		41.22	25
41.24	49		41.24	55		41.24	22
41.26	49		41.26	51		41.26	21
41.28	49		41.28	59		41.28	23
41.3	57		41.3	66		41.3	22
41.32	63		41.32	57		41.32	23
41.34	53		41.34	59		41.34	26
41.36	62		41.36	46		41.36	25
41.38	48		41.38	52		41.38	25
41.4	40		41.4	58		41.4	15
41.42	44		41.42	52		41.42	22
41.44	49		41.44	63		41.44	19
41.46	55		41.46	64		41.46	22
41.48	56		41.48	70		41.48	21
41.5	53		41.5	57		41.5	16
41.52	63		41.52	56		41.52	18
41.54	57		41.54	52		41.54	20
41.56	55		41.56	74		41.56	17
41.58	47		41.58	57		41.58	21
41.6	53		41.6	59		41.6	13
41.62	49		41.62	57		41.62	18
41.64	53		41.64	42		41.64	18
41.66	59		41.66	59		41.66	17
41.68	63		41.68	55		41.68	18
41.7	57		41.7	61		41.7	18
41.72	58		41.72	62		41.72	29
41.74	51		41.74	56		41.74	19
41.76	44		41.76	60		41.76	15
41.78	41		41.78	71		41.78	17
41.8	52		41.8	57		41.8	15
41.82	47		41.82	65		41.82	21
41.84	53		41.84	49		41.84	20
41.86	36		41.86	45		41.86	19
41.88	42		41.88	45		41.88	19
41.9	45		41.9	61		41.9	18
41.92	52		41.92	51		41.92	12
41.94	47		41.94	50		41.94	20
41.96	45		41.96	52		41.96	25
41.98	57		41.98	48		41.98	20
42	60		42	35		42	18
42.02	42		42.02	52		42.02	18
42.04	40		42.04	72		42.04	15
42.06	56		42.06	52		42.06	16
42.08	41		42.08	56		42.08	18
42.1	47		42.1	62		42.1	16
42.12	42		42.12	58		42.12	14
42.14	39		42.14	50		42.14	21
42.16	56		42.16	68		42.16	17
42.18	61		42.18	51		42.18	20
42.2	54		42.2	55		42.2	14
42.22	50		42.22	53		42.22	19
42.24	38		42.24	51		42.24	18
42.26	49		42.26	62		42.26	21
42.28	45		42.28	58		42.28	16
42.3	60		42.3	40		42.3	25
42.32	47		42.32	45		42.32	15
42.34	53		42.34	56		42.34	14
42.36	47		42.36	50		42.36	23
42.38	50		42.38	44		42.38	19
42.4	50		42.4	43		42.4	20
42.42	39		42.42	46		42.42	21
42.44	48		42.44	46		42.44	13
42.46	58		42.46	57		42.46	11
42.48	44		42.48	52		42.48	19
42.5	53		42.5	57		42.5	16
42.52	41		42.52	60		42.52	15
42.54	54		42.54	51		42.54	24
42.56	53		42.56	57		42.56	20
42.58	43		42.58	47		42.58	16
42.6	44		42.6	45		42.6	21
42.62	43		42.62	42		42.62	22
42.64	50		42.64	57		42.64	19
42.66	48		42.66	52		42.66	18
42.68	46		42.68	56		42.68	11
42.7	34		42.7	71		42.7	23
42.72	50		42.72	56		42.72	15
42.74	56		42.74	55		42.74	18
42.76	47		42.76	58		42.76	23
42.78	44		42.78	50		42.78	13
42.8	50		42.8	60		42.8	17
42.82	55		42.82	60		42.82	22
42.84	39		42.84	56		42.84	22
42.86	39		42.86	54		42.86	13
42.88	56		42.88	41		42.88	17
42.9	45		42.9	47		42.9	11
42.92	60		42.92	56		42.92	22
42.94	44		42.94	47		42.94	19
42.96	47		42.96	74		42.96	19
42.98	50		42.98	56		42.98	16
43	52		43	48		43	21
43.02	52		43.02	48		43.02	18
43.04	62		43.04	55		43.04	19
43.06	62		43.06	53		43.06	12
43.08	33		43.08	59		43.08	17
43.1	51		43.1	55		43.1	14
43.12	47		43.12	63		43.12	21
43.14	53		43.14	58		43.14	16
43.16	57		43.16	56		43.16	19
43.18	61		43.18	48		43.18	16
43.2	56		43.2	48		43.2	17
43.22	39		43.22	61		43.22	9
43.24	54		43.24	66		43.24	15
43.26	56		43.26	57		43.26	11
43.28	58		43.28	62		43.28	17
43.3	41		43.3	42		43.3	23
43.32	50		43.32	49		43.32	14
43.34	55		43.34	54		43.34	17
43.36	52		43.36	46		43.36	20
43.38	61		43.38	55		43.38	22
43.4	39		43.4	65		43.4	20
43.42	54		43.42	48		43.42	15
43.44	52		43.44	56		43.44	14
43.46	60		43.46	50		43.46	17
43.48	55		43.48	52		43.48	14
43.5	48		43.5	59		43.5	18
43.52	61		43.52	48		43.52	18
43.54	55		43.54	62		43.54	18
43.56	49		43.56	50		43.56	17
43.58	49		43.58	51		43.58	14
43.6	56		43.6	47		43.6	19
43.62	49		43.62	56		43.62	18
43.64	56		43.64	50		43.64	21
43.66	46		43.66	57		43.66	19
43.68	65		43.68	66		43.68	21
43.7	53		43.7	56		43.7	23
43.72	62		43.72	59		43.72	14
43.74	46		43.74	64		43.74	22
43.76	52		43.76	56		43.76	14
43.78	60		43.78	61		43.78	20
43.8	44		43.8	73		43.8	22
43.82	66		43.82	62		43.82	20
43.84	44		43.84	65		43.84	26
43.86	56		43.86	67		43.86	20
43.88	59		43.88	53		43.88	18
43.9	58		43.9	67		43.9	18
43.92	47		43.92	43		43.92	31
43.94	49		43.94	57		43.94	25
43.96	56		43.96	61		43.96	28
43.98	56		43.98	72		43.98	27
44	57		44	63		44	14
44.02	75		44.02	62		44.02	24
44.04	81		44.04	63		44.04	22
44.06	50		44.06	63		44.06	28
44.08	56		44.08	66		44.08	33
44.1	54		44.1	74		44.1	46
44.12	59		44.12	53		44.12	37
44.14	53		44.14	55		44.14	31
44.16	56		44.16	53		44.16	36
44.18	50		44.18	62		44.18	41
44.2	57		44.2	62		44.2	58
44.22	65		44.22	54		44.22	52
44.24	55		44.24	57		44.24	82
44.26	56		44.26	55		44.26	96
44.28	69		44.28	66		44.28	114
44.3	50		44.3	49		44.3	109
44.32	55		44.32	65		44.32	110
44.34	67		44.34	60		44.34	89
44.36	69		44.36	59		44.36	102
44.38	53		44.38	66		44.38	109
44.4	63		44.4	57		44.4	113
44.42	65		44.42	68		44.42	96
44.44	70		44.44	55		44.44	95
44.46	68		44.46	63		44.46	79
44.48	65		44.48	59		44.48	79
44.5	62		44.5	79		44.5	78
44.52	67		44.52	64		44.52	75
44.54	61		44.54	67		44.54	64
44.56	59		44.56	64		44.56	50
44.58	78		44.58	67		44.58	59
44.6	61		44.6	80		44.6	47
44.62	69		44.62	72		44.62	49
44.64	67		44.64	57		44.64	50
44.66	68		44.66	67		44.66	40
44.68	53		44.68	79		44.68	50
44.7	87		44.7	58		44.7	41
44.72	66		44.72	70		44.72	34
44.74	62		44.74	62		44.74	38
44.76	65		44.76	72		44.76	24
44.78	62		44.78	65		44.78	32
44.8	70		44.8	72		44.8	29
44.82	64		44.82	58		44.82	34
44.84	61		44.84	73		44.84	31
44.86	70		44.86	64		44.86	34
44.88	74		44.88	66		44.88	31
44.9	70		44.9	67		44.9	31
44.92	59		44.92	62		44.92	35
44.94	64		44.94	62		44.94	28
44.96	62		44.96	75		44.96	31
44.98	68		44.98	71		44.98	33
45	79		45	67		45	20
45.02	70		45.02	64		45.02	36
45.04	60		45.04	68		45.04	31
45.06	80		45.06	62		45.06	33
45.08	76		45.08	85		45.08	28
45.1	86		45.1	66		45.1	24
45.12	73		45.12	51		45.12	42
45.14	73		45.14	64		45.14	30
45.16	78		45.16	61		45.16	29
45.18	57		45.18	50		45.18	28
45.2	65		45.2	77		45.2	24
45.22	76		45.22	57		45.22	37
45.24	78		45.24	65		45.24	33
45.26	74		45.26	70		45.26	29
45.28	93		45.28	82		45.28	26
45.3	77		45.3	67		45.3	24
45.32	71		45.32	66		45.32	32
45.34	89		45.34	66		45.34	37
45.36	77		45.36	87		45.36	34
45.38	88		45.38	69		45.38	27
45.4	79		45.4	61		45.4	31
45.42	77		45.42	69		45.42	34
45.44	74		45.44	68		45.44	52
45.46	81		45.46	76		45.46	62
45.48	86		45.48	69		45.48	54
45.5	90		45.5	70		45.5	58
45.52	71		45.52	82		45.52	58
45.54	83		45.54	73		45.54	61
45.56	85		45.56	80		45.56	58
45.58	83		45.58	72		45.58	51
45.6	73		45.6	93		45.6	53
45.62	86		45.62	62		45.62	36
45.64	80		45.64	60		45.64	31
45.66	92		45.66	79		45.66	32
45.68	89		45.68	81		45.68	41
45.7	81		45.7	80		45.7	40
45.72	75		45.72	75		45.72	35
45.74	92		45.74	79		45.74	30
45.76	87		45.76	71		45.76	28
45.78	85		45.78	75		45.78	33
45.8	82		45.8	70		45.8	25
45.82	91		45.82	71		45.82	14
45.84	86		45.84	73		45.84	27
45.86	79		45.86	72		45.86	23
45.88	95		45.88	79		45.88	23
45.9	78		45.9	62		45.9	23
45.92	80		45.92	68		45.92	16
45.94	95		45.94	69		45.94	15
45.96	76		45.96	64		45.96	16
45.98	81		45.98	71		45.98	19
46	99		46	68		46	18
46.02	75		46.02	66		46.02	13
46.04	78		46.04	70		46.04	16
46.06	86		46.06	70		46.06	19
46.08	78		46.08	75		46.08	20
46.1	90		46.1	57		46.1	20
46.12	81		46.12	79		46.12	25
46.14	71		46.14	68		46.14	17
46.16	84		46.16	83		46.16	17
46.18	68		46.18	80		46.18	16
46.2	70		46.2	88		46.2	19
46.22	77		46.22	75		46.22	19
46.24	87		46.24	59		46.24	18
46.26	74		46.26	72		46.26	23
46.28	76		46.28	74		46.28	13
46.3	99		46.3	70		46.3	13
46.32	63		46.32	77		46.32	20
46.34	75		46.34	64		46.34	23
46.36	72		46.36	75		46.36	18
46.38	71		46.38	84		46.38	23
46.4	84		46.4	55		46.4	17
46.42	70		46.42	69		46.42	23
46.44	68		46.44	60		46.44	29
46.46	81		46.46	52		46.46	22
46.48	73		46.48	74		46.48	28
46.5	64		46.5	67		46.5	27
46.52	73		46.52	90		46.52	24
46.54	65		46.54	60		46.54	29
46.56	72		46.56	66		46.56	35
46.58	67		46.58	57		46.58	35
46.6	79		46.6	73		46.6	38
46.62	67		46.62	70		46.62	50
46.64	71		46.64	61		46.64	42
46.66	71		46.66	70		46.66	70
46.68	80		46.68	60		46.68	58
46.7	74		46.7	54		46.7	68
46.72	81		46.72	75		46.72	81
46.74	70		46.74	61		46.74	60
46.76	76		46.76	76		46.76	66
46.78	66		46.78	69		46.78	66
46.8	62		46.8	63		46.8	71
46.82	58		46.82	66		46.82	55
46.84	61		46.84	67		46.84	53
46.86	70		46.86	56		46.86	57
46.88	59		46.88	69		46.88	56
46.9	63		46.9	61		46.9	62
46.92	74		46.92	47		46.92	51
46.94	65		46.94	62		46.94	44
46.96	49		46.96	63		46.96	41
46.98	62		46.98	67		46.98	54
47	78		47	73		47	33
47.02	56		47.02	56		47.02	43
47.04	47		47.04	68		47.04	34
47.06	57		47.06	59		47.06	32
47.08	57		47.08	55		47.08	24
47.1	46		47.1	60		47.1	32
47.12	69		47.12	54		47.12	31
47.14	83		47.14	60		47.14	28
47.16	72		47.16	60		47.16	38
47.18	50		47.18	70		47.18	35
47.2	57		47.2	61		47.2	23
47.22	52		47.22	55		47.22	28
47.24	56		47.24	50		47.24	42
47.26	45		47.26	57		47.26	22
47.28	43		47.28	59		47.28	29
47.3	56		47.3	57		47.3	28
47.32	62		47.32	54		47.32	21
47.34	65		47.34	45		47.34	25
47.36	55		47.36	40		47.36	20
47.38	43		47.38	41		47.38	24
47.4	68		47.4	50		47.4	28
47.42	52		47.42	48		47.42	23
47.44	50		47.44	53		47.44	27
47.46	67		47.46	54		47.46	20
47.48	48		47.48	58		47.48	24
47.5	49		47.5	60		47.5	25
47.52	65		47.52	50		47.52	24
47.54	48		47.54	48		47.54	19
47.56	60		47.56	62		47.56	21
47.58	48		47.58	57		47.58	23
47.6	54		47.6	52		47.6	23
47.62	48		47.62	48		47.62	27
47.64	41		47.64	53		47.64	20
47.66	47		47.66	48		47.66	32
47.68	49		47.68	64		47.68	28
47.7	50		47.7	61		47.7	27
47.72	47		47.72	48		47.72	32
47.74	47		47.74	55		47.74	21
47.76	39		47.76	51		47.76	33
47.78	47		47.78	48		47.78	34
47.8	49		47.8	54		47.8	39
47.82	50		47.82	51		47.82	54
47.84	43		47.84	40		47.84	40
47.86	34		47.86	46		47.86	49
47.88	62		47.88	37		47.88	51
47.9	43		47.9	48		47.9	40
[truncated: 2,105 more rows]
