# Supplementary material for: Sustainable purification-free synthesis of N–H ketimines by solid acid catalysis
Source: Nat Commun. 2025 Dec 10;16:10904. doi: 10.1038/s41467-025-66949-5 (PMC12695866; doi:10.1038/s41467-025-66949-5)
Supplement: Supplementary file 3 — Source Data [file 41467_2025_66949_MOESM3_ESM.zip › Source data/XPS spectra for catalyst analysis (Fig. S6–S10).xlsx]

## Sheet: Wide
XPS survey spectra (Fig. S6, supporting information)
meso-Al2O3 (red line)				meso-Al2O3/SO42- (blue line)
Survey				Survey
Binding Energy(eV)	Intensity(a.u.)			Binding Energy(eV)	Intensity(a.u.)
1350	10075			1350	11678.2
1349	10015			1349	11616.8
1348	9800			1348	11622.4
1347	9990			1347	11611.2
1346	9760			1346	11605.6
1345	9755			1345	11605.6
1344	9970			1344	11337.5
1343	9650			1343	11103
1342	9560			1342	11426.9
1341	9945			1341	11460.4
1340	9940			1340	11387.8
1339	9610			1339	11404.6
1338	9745			1338	11220.3
1337	10085			1337	11443.7
1336	9855			1336	11756.4
1335	9675			1335	11332
1334	9600			1334	10740
1333	9790			1333	10801.4
1332	9130			1332	11320.8
1331	9515			1331	11404.6
1330	9355			1330	11091.8
1329	9145			1329	11181.2
1328	9285			1328	11354.3
1327	9415			1327	11533
1326	9235			1326	11086.2
1325	9475			1325	11304
1324	9585			1324	11019.2
1323	9545			1323	10885.2
1322	9700			1322	11030.4
1321	9530			1321	10974.5
1320	9385			1320	11337.5
1319	9455			1319	11281.7
1318	9450			1318	10968.9
1317	9440			1317	11013.6
1316	9500			1316	10617.1
1315	9780			1315	10661.8
1314	9520			1314	11320.8
1313	9425			1313	11231.4
1312	9555			1312	10963.4
1311	9110			1311	11125.3
1310	9500			1310	11136.5
1309	9220			1309	10980.1
1308	9035			1308	11410.2
1307	9465			1307	10678.5
1306	9495			1306	10795.8
1305	9225			1305	10600.3
1304	9430			1304	11030.4
1303	8915			1303	10807
1302	9485			1302	10829.3
1301	9385			1301	10700.9
1300	9070			1300	11103
1299	9465			1299	11125.3
1298	9360			1298	10812.6
1297	9180			1297	11097.4
1296	9225			1296	11555.4
1295	9190			1295	10957.8
1294	9175			1294	10834.9
1293	9125			1293	11276.1
1292	8835			1292	10918.7
1291	9200			1291	11019.2
1290	9380			1290	11477.2
1289	9315			1289	11158.8
1288	9240			1288	11253.8
1287	9440			1287	11086.2
1286	9035			1286	11108.6
1285	9130			1285	10963.4
1284	9110			1284	10650.6
1283	9475			1283	10968.9
1282	9420			1282	11371.1
1281	9110			1281	10695.3
1280	9180			1280	10985.7
1279	9340			1279	10991.3
1278	9165			1278	10968.9
1277	9005			1277	11276.1
1276	9645			1276	11181.2
1275	9295			1275	11063.9
1274	9255			1274	11220.3
1273	9280			1273	11259.4
1272	9280			1272	11147.7
1271	9495			1271	11304
1270	9595			1270	11985.4
1269	9650			1269	11203.5
1268	9815			1268	11421.3
1267	9430			1267	11192.3
1266	9650			1266	11008
1265	9445			1265	11359.9
1264	9535			1264	11209.1
1263	9900			1263	11242.6
1262	9540			1262	11253.8
1261	9680			1261	11510.7
1260	9370			1260	11354.3
1259	9375			1259	11778.8
1258	9170			1258	11834.6
1257	9810			1257	11605.6
1256	9645			1256	11259.4
1255	9510			1255	11337.5
1254	9715			1254	11365.5
1253	9495			1253	11678.2
1252	10025			1252	11493.9
1251	10030			1251	12275.8
1250	9845			1250	12024.5
1249	9620			1249	12119.5
1248	10040			1248	11773.2
1247	10050			1247	12354
1246	9590			1246	12253.5
1245	9965			1245	11985.4
1244	10010			1244	12158.5
1243	9800			1243	12035.7
1242	9835			1242	11974.2
1241	10155			1241	12298.2
1240	9690			1240	12085.9
1239	10070			1239	12231.1
1238	10075			1238	12125
1237	10415			1237	11935.1
1236	10365			1236	12136.2
1235	10240			1235	11879.3
1234	10125			1234	12370.8
1233	10040			1233	12644.4
1232	10585			1232	12287
1231	10230			1231	12337.3
1230	10365			1230	12348.4
1229	10390			1229	12622.1
1228	10560			1228	12694.7
1227	10145			1227	12549.5
1226	10470			1226	13007.5
1225	10725			1225	12979.5
1224	10215			1224	13214.1
1223	10605			1223	13085.7
1222	10415			1222	12778.5
1221	9820			1221	12236.7
1220	9985			1220	11801.1
1219	9940			1219	11879.3
1218	9825			1218	11890.5
1217	9875			1217	11482.8
1216	9890			1216	11600
1215	9945			1215	11449.2
1214	9775			1214	11376.6
1213	9665			1213	11203.5
1212	9710			1212	11890.5
1211	9790			1211	11013.6
1210	9405			1210	11309.6
1209	9445			1209	10985.7
1208	9415			1208	11443.7
1207	9575			1207	11639.1
1206	9990			1206	11432.5
1205	9870			1205	11125.3
1204	9355			1204	11354.3
1203	9935			1203	11644.7
1202	9930			1202	11170
1201	9510			1201	11315.2
1200	9505			1200	10985.7
1199	9740			1199	11058.3
1198	9485			1198	11158.8
1197	9355			1197	11203.5
1196	9590			1196	11225.9
1195	10065			1195	11460.4
1194	9960			1194	11410.2
1193	9910			1193	11851.4
1192	9665			1192	11371.1
1191	9710			1191	11315.2
1190	9825			1190	11857
1189	9995			1189	11756.4
1188	10105			1188	11722.9
1187	10085			1187	11639.1
1186	9855			1186	11840.2
1185	9975			1185	11460.4
1184	10115			1184	11426.9
1183	10685			1183	11332
1182	10205			1182	11521.9
1181	10280			1181	11561
1180	10160			1180	12113.9
1179	10370			1179	11382.2
1178	10210			1178	12130.6
1177	10415			1177	11879.3
1176	10465			1176	11460.4
1175	10445			1175	12186.5
1174	10445			1174	12292.6
1173	10360			1173	11734.1
1172	10190			1172	11711.7
1171	10280			1171	11857
1170	10330			1170	11924
1169	10500			1169	11789.9
1168	10005			1168	11655.9
1167	10340			1167	11940.7
1166	10635			1166	11611.2
1165	10615			1165	11795.5
1164	10375			1164	11695
1163	10745			1163	12460.1
1162	10365			1162	12231.1
1161	10730			1161	12471.3
1160	10650			1160	11745.3
1159	10465			1159	12421
1158	10440			1158	12465.7
1157	10790			1157	11644.7
1156	10685			1156	12119.5
1155	10340			1155	12141.8
1154	10270			1154	12549.5
1153	10575			1153	12901.4
1152	10625			1152	12633.3
1151	10860			1151	12186.5
1150	10535			1150	12002.2
1149	10860			1149	12845.5
1148	11040			1148	12610.9
1147	10200			1147	12672.4
1146	10835			1146	12661.2
1145	10510			1145	12482.5
1144	10785			1144	12404.3
1143	11000			1143	13219.7
1142	10975			1142	12912.5
1141	11020			1141	12661.2
1140	10355			1140	12672.4
1139	11005			1139	12437.8
1138	10945			1138	12337.3
1137	10895			1137	12789.6
1136	10740			1136	13024.2
1135	10945			1135	12985.1
1134	11205			1134	12834.3
1133	10960			1133	12711.5
1132	11125			1132	12845.5
1131	11090			1131	12828.7
1130	11635			1130	12817.6
1129	11475			1129	12772.9
1128	11585			1128	12823.2
1127	11710			1127	12940.4
1126	11400			1126	12756.1
1125	11090			1125	12566.2
1124	11285			1124	12750.6
1123	10915			1123	13443.1
1122	11130			1122	12895.8
1121	11275			1121	12745
1120	11300			1120	13035.4
1119	11160			1119	12856.7
1118	11440			1118	12823.2
1117	11350			1117	13370.5
1116	11445			1116	13191.8
1115	11470			1115	13498.9
1114	11215			1114	13599.5
1113	11335			1113	13409.6
1112	11650			1112	12493.6
1111	11670			1111	13169.4
1110	11615			1110	13147.1
1109	12040			1109	13292.3
1108	11455			1108	13225.3
1107	11700			1107	13253.2
1106	11785			1106	13621.8
1105	11610			1105	13504.5
1104	11625			1104	13465.4
1103	11570			1103	13275.5
1102	11685			1102	14091
1101	11745			1101	13828.5
1100	11770			1100	13761.4
1099	11790			1099	13616.2
1098	11600			1098	13644.2
1097	11795			1097	13850.8
1096	11930			1096	14096.5
1095	12245			1095	13666.5
1094	11650			1094	13962.5
1093	11775			1093	14007.2
1092	11740			1092	14135.6
1091	12085			1091	13750.3
1090	12045			1090	13929
1089	12180			1089	14398.1
1088	12385			1088	14515.4
1087	12490			1087	14800.2
1086	11990			1086	14632.7
1085	12125			1085	14074.2
1084	12275			1084	13917.8
1083	12440			1083	14398.1
1082	12345			1082	14493.1
1081	12685			1081	14353.5
1080	12500			1080	14481.9
1079	12425			1079	14509.8
1078	12975			1078	14236.2
1077	12865			1077	14079.8
1076	12740			1076	14347.9
1075	12815			1075	14437.2
1074	12335			1074	14319.9
1073	12915			1073	14498.7
1072	12420			1072	14431.6
1071	12870			1071	14314.4
1070	12770			1070	13873.1
1069	12690			1069	15023.6
1068	12665			1068	15230.3
1067	12795			1067	14990.1
1066	12465			1066	14459.6
1065	12600			1065	14359
1064	12925			1064	15191.2
1063	12425			1063	14537.8
1062	13025			1062	14800.2
1061	13225			1061	14928.7
1060	13015			1060	15096.3
1059	13295			1059	14733.2
1058	13170			1058	14621.5
1057	13100			1057	14884
1056	12980			1056	15403.4
1055	12855			1055	14694.1
1054	13145			1054	15559.8
1053	13335			1053	15381.1
1052	13445			1052	15403.4
1051	13365			1051	14939.9
1050	12915			1050	15135.4
1049	13485			1049	14990.1
1048	13780			1048	15129.8
1047	13635			1047	15677.1
1046	13675			1046	15174.4
1045	13245			1045	16068
1044	13330			1044	15688.3
1043	13410			1043	16146.2
1042	13770			1042	16274.7
1041	13740			1041	16118.3
1040	13815			1040	16570.7
1039	13945			1039	16084.8
1038	13915			1038	15453.7
1037	13870			1037	16459
1036	14135			1036	16531.6
1035	14520			1035	16520.4
1034	14145			1034	15894.9
1033	14090			1033	15800
1032	13900			1032	15677.1
1031	14105			1031	16375.2
1030	14410			1030	16218.8
1029	14750			1029	16570.7
1028	14260			1028	16475.8
1027	14300			1027	16749.4
1026	14315			1026	16950.5
1025	14370			1025	16743.8
1024	14600			1024	16704.7
1023	14095			1023	16559.5
1022	14830			1022	17168.3
1021	14940			1021	17319.1
1020	15145			1020	17218.6
1019	15200			1019	16995.2
1018	15255			1018	17140.4
1017	15620			1017	16861.1
1016	15180			1016	17252.1
1015	15375			1015	17559.2
1014	15250			1014	17453.1
1013	15005			1013	16917
1012	15275			1012	17084.5
1011	15395			1011	16732.7
1010	15085			1010	17788.2
1009	15290			1009	17816.2
1008	15270			1008	17810.6
1007	15755			1007	17715.6
1006	15935			1006	18486.3
1005	16390			1005	18765.6
1004	16420			1004	18989
1003	17190			1003	19564.3
1002	17270			1002	19525.2
1001	17675			1001	19167.7
1000	17840			1000	19385.5
999	16975			999	19357.6
998	16865			998	18397
997	15735			997	18508.7
996	15225			996	17503.4
995	15665			995	17453.1
994	14355			994	17023.1
993	14100			993	16358.5
992	13890			992	16285.9
991	13875			991	15878.2
990	13515			990	15827.9
989	13570			989	15710.6
988	13775			988	16414.3
987	14205			987	15827.9
986	14585			986	16766.2
985	16310			985	17994.9
984	17355			984	19726.2
983	18920			983	21234.2
982	20730			982	23557.5
981	21750			981	23954.1
980	22135			980	23803.3
979	21465			979	23440.2
978	20355			978	21636.3
977	18615			977	19910.5
976	16795			976	18452.8
975	15455			975	17335.8
974	14155			974	16392
973	14010			973	15867
972	13195			972	15135.4
971	11760			971	14051.9
970	11620			970	13364.9
969	11110			969	12259.1
968	9935			968	11773.2
967	9085			967	11136.5
966	8830			966	10108.9
965	8965			965	10365.8
964	8510			964	10002.7
963	8470			963	9991.57
962	8065			962	9902.2
961	8310			961	9958.06
960	7975			960	9634.12
959	7950			959	9572.69
958	7935			958	10276.4
957	8095			957	9555.93
956	8255			956	9807.26
955	8085			955	9656.47
954	8205			954	9433.07
953	8375			953	9879.86
952	8425			952	9673.22
951	8325			951	9734.66
950	8405			950	9896.62
949	8380			949	9974.81
948	8495			948	9701.15
947	8575			947	9695.56
946	8365			946	9913.38
945	8405			945	10064.2
944	8100			944	9963.64
943	7920			943	9829.6
942	8170			942	9472.16
941	8775			941	10220.5
940	8305			940	10410.4
939	8360			939	9913.38
938	8240			938	10092.1
937	7930			937	10259.6
936	8630			936	10080.9
935	8345			935	9796.09
934	8380			934	10254.1
933	8215			933	10008.3
932	8350			932	10053
931	8535			931	10483
930	8485			930	10460.7
929	8390			929	10242.9
928	8595			928	9946.89
927	8850			927	9745.83
926	8280			926	10427.2
925	8155			925	10309.9
924	8660			924	10270.8
923	8835			923	10455.1
922	8365			922	10538.9
921	8725			921	10075.3
920	8665			920	9930.13
919	8940			919	10282
918	8755			918	10421.6
917	8390			917	10566.8
916	8210			916	10583.6
915	8850			915	10656.2
914	8615			914	10622.7
913	8755			913	10444
912	8860			912	10147.9
911	8555			911	9773.75
910	8740			910	10220.5
909	9035			909	10198.2
908	8360			908	10650.6
907	8985			907	10661.8
906	8360			906	10656.2
905	8595			905	10695.3
904	8725			904	10371.3
903	8840			903	10332.2
902	8590			902	10410.4
901	8660			901	10159.1
900	8580			900	10444
899	8860			899	10421.6
898	8660			898	10734.4
897	8775			897	10991.3
896	8765			896	10656.2
895	8675			895	10555.6
894	8990			894	10801.4
893	8745			893	10332.2
892	8845			892	10142.4
891	8710			891	10723.2
890	8845			890	10594.7
889	8810			889	10667.4
888	8920			888	10444
887	9130			887	10069.8
886	8630			886	10008.3
885	9080			885	11063.9
884	9270			884	11298.5
883	8880			883	11030.4
882	8990			882	10846.1
881	9160			881	10879.6
880	9150			880	10678.5
879	9020			879	10756.7
878	8950			878	10868.4
877	8960			877	10795.8
876	8810			876	10505.4
875	8840			875	10756.7
874	8975			874	10868.4
873	8815			873	10639.4
872	9320			872	10667.4
871	9400			871	10924.3
870	9210			870	10751.1
869	9180			869	10728.8
868	9155			868	10734.4
867	9365			867	10879.6
866	9290			866	10829.3
865	9400			865	10684.1
864	9150			864	10779
863	8965			863	10991.3
862	9185			862	10477.5
861	9515			861	10991.3
860	9130			860	11287.3
859	9500			859	10471.9
858	9540			858	11036
857	9450			857	10980.1
856	9170			856	11248.2
855	9260			855	11538.6
854	9300			854	11281.7
853	9405			853	11130.9
852	9795			852	11404.6
851	9210			851	11365.5
850	9250			850	11404.6
849	9545			849	11209.1
848	9400			848	11136.5
847	9590			847	11019.2
846	9650			846	10918.7
845	9570			845	11332
844	9345			844	11024.8
843	9725			843	11158.8
842	9525			842	11225.9
841	9805			841	11449.2
840	9780			840	11549.8
839	9835			839	11365.5
838	9910			838	11488.3
837	9310			837	11142.1
836	9170			836	11711.7
835	9645			835	11555.4
834	9640			834	11248.2
833	9480			833	11253.8
832	9560			832	11332
831	9460			831	11527.4
830	9630			830	11097.4
829	9840			829	11153.2
828	9565			828	11711.7
827	9535			827	11544.2
826	9380			826	11600
825	10045			825	11566.5
824	9700			824	11214.7
823	9530			823	11365.5
822	9640			822	11572.1
821	9420			821	12013.3
820	9405			820	11588.9
819	9525			819	11516.3
818	9825			818	11594.5
817	9945			817	11851.4
816	10010			816	11817.9
815	9600			815	11326.4
814	9925			814	11829
813	10120			813	11991
812	9790			812	11611.2
811	9910			811	11421.3
810	9655			810	11477.2
809	9805			809	11851.4
808	9950			808	11650.3
807	10060			807	11795.5
806	10115			806	11672.6
805	9825			805	11918.4
804	9850			804	11901.6
803	10370			803	11884.9
802	10400			802	11488.3
801	9490			801	11823.4
800	9505			800	12342.9
799	9590			799	11946.3
798	9780			798	11812.3
797	9965			797	12493.6
796	9995			796	11711.7
795	9875			795	11728.5
794	10075			794	12192.1
793	9785			793	11259.4
792	9925			792	11153.2
791	10040			791	11974.2
790	10075			790	11957.5
789	9810			789	12024.5
788	9915			788	12275.8
787	9985			787	11985.4
786	9840			786	11918.4
785	10240			785	12041.3
784	9930			784	12303.8
783	10080			783	12292.6
782	10110			782	11974.2
781	10160			781	12175.3
780	9920			780	12097.1
779	10275			779	12225.6
778	9990			778	12415.5
777	10175			777	12002.2
776	10020			776	12024.5
775	10255			775	12342.9
774	10280			774	11745.3
773	10330			773	12236.7
772	9880			772	12197.6
771	10205			771	12337.3
770	10765			770	12454.5
769	10520			769	12722.6
768	10370			768	11979.8
767	10130			767	12169.7
766	10100			766	12080.4
765	10900			765	12303.8
764	10620			764	12287
763	10300			763	12326.1
762	10375			762	12220
761	10135			761	12694.7
760	10385			760	12588.6
759	10430			759	12856.7
758	9875			758	12745
757	10220			757	12432.2
756	10270			756	12717
755	10245			755	12583
754	10940			754	13085.7
753	10440			753	12717
752	10520			752	12694.7
751	10720			751	12320.5
750	10385			750	12711.5
749	10370			749	12633.3
748	10455			748	12678
747	10465			747	12527.2
746	10535			746	12404.3
745	10520			745	12638.9
744	10685			744	12164.1
743	10785			743	12571.8
742	11180			742	12465.7
741	10535			741	12409.9
740	10825			740	12705.9
739	10320			739	12499.2
738	10530			738	12119.5
737	10670			737	12398.7
736	10930			736	11951.9
735	10830			735	12164.1
734	10440			734	12482.5
733	10580			733	12644.4
732	10595			732	12867.8
731	10985			731	13068.9
730	10560			730	12895.8
729	10580			729	12398.7
728	10655			728	12437.8
727	10750			727	12560.7
726	10500			726	13124.8
725	11250			725	13018.6
724	10955			724	12918.1
723	10870			723	12856.7
722	10975			722	12616.5
721	10785			721	13119.2
720	10830			720	13320.2
719	10535			719	13063.3
718	10120			718	12750.6
717	10345			717	12895.8
716	10550			716	13225.3
715	10495			715	12689.1
714	11080			714	12895.8
713	10780			713	13582.7
712	11000			712	13744.7
711	10645			711	13309.1
710	10830			710	13102.4
709	10175			709	13074.5
708	10625			708	13191.8
707	11020			707	12772.9
706	11100			706	13024.2
705	10910			705	12661.2
704	10475			704	12750.6
703	10300			703	13007.5
702	10705			702	13230.9
701	10725			701	13649.7
700	11060			700	13337
699	11140			699	13337
698	11300			698	13482.2
697	11090			697	13046.6
696	10950			696	13353.7
695	10950			695	13219.7
694	11290			694	13270
693	11180			693	13325.8
692	10930			692	13309.1
691	11220			691	13225.3
690	10880			690	12940.4
689	11190			689	13616.2
688	11120			688	13549.2
687	11415			687	13521.3
686	11565			686	13627.4
685	11440			685	13275.5
684	11235			684	13275.5
683	11395			683	13722.3
682	11295			682	13655.3
681	11285			681	13415.2
680	10890			680	13493.4
679	11645			679	12873.4
678	11635			678	12901.4
677	11460			677	13510.1
676	11400			676	13822.9
675	11225			675	13504.5
674	11475			674	13314.6
673	11595			673	13191.8
672	11295			672	13236.5
671	11340			671	13236.5
670	11745			670	13381.7
669	10970			669	13353.7
668	11160			668	13504.5
667	11005			667	13566
666	11195			666	13314.6
665	11640			665	13068.9
664	11430			664	13404
663	11850			663	13448.7
662	11455			662	13376.1
661	11690			661	13102.4
660	11100			660	12890.2
659	11285			659	13873.1
658	11410			658	14174.7
657	11430			657	13549.2
656	11375			656	13493.4
655	11130			655	13532.5
654	11735			654	13990.4
653	10965			653	14074.2
652	11535			652	13599.5
651	11315			651	14169.1
650	11170			650	14012.8
649	11415			649	13834
648	11395			648	14007.2
647	11655			647	13895.5
646	11615			646	14124.5
645	11675			645	13984.8
644	11615			644	13934.6
643	11865			643	14113.3
642	11650			642	13666.5
641	11780			641	13744.7
640	11445			640	13124.8
639	11545			639	13711.2
638	11325			638	13554.8
637	11335			637	13694.4
636	11620			636	14118.9
635	11580			635	14180.3
634	11100			634	13739.1
633	11835			633	14001.6
632	11755			632	14074.2
631	11910			631	13895.5
630	11475			630	13962.5
629	11815			629	14102.1
628	11775			628	13404
627	11435			627	13862
626	11430			626	13912.2
625	11190			625	14269.7
624	11615			624	14118.9
623	11645			623	13811.7
622	11815			622	13767
621	11500			621	13705.6
620	11965			620	14146.8
619	11765			619	14537.8
618	11645			618	14124.5
617	11480			617	14163.6
616	11395			616	14588
615	11585			615	14247.3
614	11665			614	14297.6
613	11665			613	14638.3
612	11770			612	14509.8
611	11305			611	14314.4
610	11720			610	14699.7
609	11385			609	14521
608	11765			608	14437.2
607	12030			607	14258.5
606	11730			606	14275.3
605	11865			605	14219.4
604	11840			604	14197.1
603	11760			603	14532.2
602	11760			602	14174.7
601	11640			601	13856.4
600	11310			600	13917.8
599	11675			599	13951.3
598	11635			598	14018.4
597	11980			597	14599.2
596	11590			596	14375.8
595	11820			595	14498.7
594	11585			594	14414.9
593	11855			593	14247.3
592	11840			592	13990.4
591	11750			591	14565.7
590	11610			590	14962.2
589	12170			589	14727.6
588	11645			588	14448.4
587	11980			587	14537.8
586	11535			586	14610.4
585	12190			585	14264.1
584	12780			584	14448.4
583	12205			583	14906.4
582	12055			582	15191.2
581	11635			581	14487.5
580	11800			580	14448.4
579	12145			579	14297.6
578	11740			578	14325.5
577	11615			577	13683.2
576	11690			576	14476.3
575	12295			575	14085.4
574	11520			574	13984.8
573	11600			573	14096.5
572	11580			572	14035.1
571	11560			571	14264.1
570	11240			570	13225.3
569	11405			569	13314.6
568	11390			568	13392.8
567	11305			567	13616.2
566	11000			566	13498.9
565	11300			565	13850.8
564	11140			564	13739.1
563	11500			563	14007.2
562	12365			562	14347.9
561	13040			561	15057.2
560	13545			560	16151.8
559	13960			559	17034.2
558	14745			558	16799.7
557	14605			557	16984
556	13810			556	16358.5
555	13715			555	15956.3
554	13315			554	15956.3
553	12080			553	14454
552	11440			552	13599.5
551	10410			551	13314.6
550	10105			550	13018.6
549	9815			549	11784.4
548	9145			548	11750.8
547	8405			547	11103
546	8380			546	10131.2
545	7495			545	9600.61
544	6890			544	8874.57
543	6580			543	8148.52
542	6295			542	7852.51
541	5560			541	7232.57
540	5605			540	6836.04
539	5695			539	7171.14
538	5540			538	7467.15
537	6725			537	8746.11
536	9540			536	11924
535	16915			535	21156
534	30115			534	39374.2
533	45855			533	54900.6
532	48065			532	52080.1
531	33575			531	32527
530	15925			530	14264.1
529	7825			529	8131.76
528	5220			528	6629.4
527	4785			527	6137.91
526	4470			526	5813.98
525	4100			525	5266.65
524	3730			524	5434.2
523	3630			523	5093.52
522	3765			522	5255.48
521	3660			521	5076.77
520	3760			520	4886.88
519	3495			519	5199.64
518	3380			518	5166.12
517	3530			517	5082.35
516	3835			516	4870.12
515	3610			515	4942.73
514	3685			514	4797.52
513	3555			513	5048.84
512	3680			512	4909.22
511	3745			511	4641.14
510	3610			510	4987.4
509	3460			509	5160.54
508	3595			508	4791.93
507	3665			507	4881.29
506	3645			506	4925.97
505	3490			505	4825.44
504	3440			504	4909.22
503	3465			503	4886.88
502	3685			502	5104.69
501	3625			501	5115.86
500	3545			500	5300.16
499	3700			499	5339.26
498	3595			498	5104.69
497	3705			497	4948.31
496	3355			496	5121.44
495	3525			495	4842.19
494	3495			494	4970.65
493	3490			493	4937.14
492	3450			492	5160.54
491	3365			491	5121.44
490	3665			490	4808.69
489	3745			489	4786.35
488	4045			488	5238.73
487	3715			487	5501.23
486	3695			486	5054.43
485	3505			485	5199.64
484	3845			484	5076.77
483	3600			483	5523.56
482	3695			482	5272.24
481	3590			481	4853.36
480	3690			480	5300.16
479	3645			479	5194.05
478	3565			478	5328.09
477	3755			477	5015.33
476	3720			476	5132.61
475	3720			475	5573.83
474	3535			474	5361.6
473	3725			473	5389.52
472	3835			472	5227.56
471	3905			471	5093.52
470	3670			470	4847.78
469	3960			469	5188.47
468	4025			468	5210.81
467	3590			467	5171.71
466	3655			466	5417.45
465	3625			465	5233.15
464	3925			464	5160.54
463	3770			463	5037.67
462	3930			462	5389.52
461	3945			461	5411.86
460	4155			460	5367.19
459	3680			459	5261.07
458	3680			458	5143.78
457	3740			457	4708.15
456	3720			456	5188.47
455	3795			455	5356.02
454	3960			454	5668.77
453	3945			453	5350.43
452	3715			452	5288.99
451	3675			451	4987.4
450	3745			450	5071.18
449	3695			449	4970.65
448	3550			448	5344.85
447	3740			447	5244.31
446	3770			446	5272.24
445	3810			445	5316.92
444	4035			444	5624.1
443	3795			443	5434.2
442	3825			442	5635.27
441	3715			441	5568.24
440	3745			440	5562.66
439	3830			439	5272.24
438	3870			438	5562.66
437	3515			437	5378.35
436	3735			436	5009.74
435	3900			435	5266.65
434	3880			434	5272.24
433	3820			433	5428.62
432	3760			432	5411.86
431	4090			431	5585
430	4015			430	5618.51
429	4025			429	5635.27
428	3740			428	5423.03
427	3685			427	5154.95
426	4030			426	5322.51
425	4120			425	5428.62
424	3955			424	5540.32
423	3870			423	5445.38
422	3625			422	5356.02
421	3920			421	5557.07
420	3875			420	5428.62
419	3785			419	5590.59
418	3675			418	5713.45
417	3930			417	5490.06
416	3695			416	5322.51
415	3825			415	5328.09
414	3825			414	5523.56
413	4060			413	5495.64
412	3730			412	5411.86
411	3885			411	5255.48
410	3790			410	5350.43
409	3855			409	5272.24
408	4170			408	5506.81
407	3785			407	5774.89
406	3875			406	5456.55
405	3665			405	5132.61
404	3845			404	5283.41
403	3965			403	5534.73
402	4220			402	5652.02
401	4030			401	5316.92
400	3990			400	5501.23
399	3905			399	5517.98
398	4035			398	5612.93
397	3575			397	5143.78
396	3950			396	5316.92
395	3990			395	5305.75
394	3710			394	5657.6
393	3955			393	5249.9
392	3745			392	5372.77
391	3700			391	5445.38
390	3975			390	5551.49
389	3850			389	5668.77
388	3820			388	5568.24
387	3800			387	5551.49
386	3900			386	5467.72
385	3835			385	5478.89
384	3810			384	5551.49
383	3965			383	5450.96
382	3955			382	5288.99
381	3770			381	5881.01
380	3900			380	5674.36
379	4150			379	5529.15
378	4045			378	5702.28
377	4035			377	5579.41
376	4000			376	5272.24
375	3985			375	5294.58
374	3910			374	5283.41
373	3905			373	5450.96
372	4055			372	5428.62
371	3890			371	5462.13
370	3815			370	5395.11
369	4030			369	5579.41
368	3805			368	5462.13
367	4025			367	5473.3
366	4335			366	5428.62
365	3980			365	5629.68
364	4040			364	5557.07
363	4225			363	5227.56
362	4025			362	5568.24
361	3995			361	5540.32
360	4105			360	5423.03
359	3990			359	5328.09
358	3930			358	5585
357	4240			357	5450.96
356	4145			356	5707.87
355	4085			355	5746.97
354	3915			354	5517.98
353	3955			353	5607.34
352	4195			352	5238.73
351	4155			351	5316.92
350	3890			350	5423.03
349	4370			349	5819.57
348	4450			348	5864.25
347	4315			347	5903.35
346	4220			346	5255.48
345	3980			345	5372.77
344	4020			344	5484.47
343	4050			343	6076.48
342	4270			342	5746.97
341	4105			341	5724.62
340	4060			340	5858.66
339	4335			339	5763.72
338	4115			338	6160.26
337	3945			337	6121.16
336	4105			336	6232.86
335	4045			335	5869.84
334	4075			334	5741.38
333	4260			333	5998.29
332	3980			332	5735.8
331	3965			331	5540.32
330	4020			330	5735.8
329	4340			329	5892.18
328	4145			328	5719.04
327	4085			327	5897.76
326	3880			326	5551.49
325	4085			325	5691.11
324	4110			324	5758.14
323	4110			323	5730.21
322	4260			322	5439.79
321	4340			321	5646.44
320	4165			320	5484.47
319	4310			319	5540.32
318	4160			318	5719.04
317	4180			317	5624.1
316	4190			316	6059.73
315	4195			315	5791.65
314	4135			314	6009.46
313	4170			313	5841.91
312	4140			312	5864.25
311	4160			311	6484.19
310	4465			310	5914.52
309	4245			309	5746.97
308	4440			308	5992.7
307	4210			307	5953.61
306	4120			306	6299.88
305	4100			305	5897.76
304	4175			304	5719.04
303	4235			303	5640.85
302	4155			302	5607.34
301	3780			301	5434.2
300	3855			300	5395.11
299	3825			299	5182.88
298	3900			298	4965.06
297	3780			297	4440.07
296	3765			296	4579.7
295	3725			295	4199.92
294	3595			294	4093.8
293	3680			293	4194.34
292	3970			292	4440.07
291	4205			291	5009.74
290	4505			290	6216.1
289	5000			289	7215.82
288	5630			288	8070.32
287	6825			287	11220.3
286	8200			286	16671.2
285	7440			285	15699.4
284	5090			284	8310.48
283	3975			283	4696.98
282	3430			282	3965.35
281	3570			281	4054.71
280	3485			280	3881.57
279	3450			279	3691.68
278	3280			278	3412.43
277	3370			277	3278.39
276	3310			276	3423.61
275	3405			275	3384.51
274	3315			274	3423.61
273	3585			273	3568.82
272	3380			272	3568.82
271	3460			271	3462.7
270	3390			270	3479.45
269	3290			269	3630.25
268	3250			268	3613.49
267	3340			267	3479.45
266	3205			266	3607.91
265	3380			265	3607.91
264	3290			264	3741.95
263	3345			263	3741.95
262	3490			262	3725.2
261	3500			261	3624.66
260	3430			260	3602.32
259	3490			259	3725.2
258	3535			258	3624.66
257	3525			257	3786.63
256	3590			256	3730.78
255	3345			255	3591.16
254	3510			254	3445.95
253	3285			253	3747.53
252	3205			252	3741.95
251	3200			251	3373.34
250	3360			250	3189.03
249	3480			249	3384.51
248	3390			248	3351
247	3345			247	3468.28
246	3550			246	3317.49
245	3430			245	3110.84
244	3665			244	3451.53
243	3225			243	3641.42
242	3215			242	3390.09
241	3335			241	3658.18
240	3525			240	3758.7
239	3550			239	3367.76
238	3360			238	3669.34
237	3415			237	3557.64
236	3335			236	3937.43
235	3465			235	4099.39
234	3475			234	4149.65
233	3360			233	4049.12
232	3395			232	3870.41
231	3355			231	3429.19
230	3445			230	3652.59
229	3505			229	3490.62
228	3480			228	3317.49
227	3455			227	3596.74
226	3610			226	3289.57
225	3605			225	3395.68
224	3755			224	3390.09
223	3335			223	3473.87
222	3665			222	3339.83
221	3605			221	3697.27
220	3420			220	3529.72
219	3320			219	3552.06
218	3550			218	3607.91
217	3405			217	3512.97
216	3595			216	3462.7
215	3695			215	3334.24
214	3715			214	3378.93
213	3390			213	3362.17
212	3305			212	3256.05
211	3390			211	3462.7
210	3140			210	3730.78
209	3420			209	3552.06
208	3590			208	3501.8
207	3430			207	3256.05
206	3325			206	3602.32
205	3450			205	3250.47
204	3435			204	3680.51
203	3615			203	3619.08
202	3685			202	3585.57
201	3795			201	3367.76
200	3775			200	3730.78
199	3625			199	3479.45
198	3480			198	3501.8
197	3175			197	3579.99
196	3480			196	3300.74
195	3530			195	3418.02
194	3415			194	3401.26
193	3545			193	3663.76
192	3430			192	3518.55
191	3720			191	3563.23
190	3655			190	3669.34
189	3555			189	3406.85
188	3710			188	3367.76
187	3550			187	3619.08
186	3595			186	3524.14
185	3260			185	3658.18
184	3650			184	3524.14
183	3645			183	3272.81
182	3525			182	3384.51
181	3785			181	3602.32
180	3535			180	3546.47
179	3560			179	3418.02
178	3660			178	3401.26
177	3675			177	3445.95
176	3580			176	3278.39
175	3605			175	3356.59
174	3685			174	3412.43
173	3590			173	3736.36
172	3835			172	4378.64
171	3450			171	4574.11
170	3600			170	4350.72
169	3580			169	4227.85
168	3640			168	3669.34
167	3635			167	3440.36
166	3735			166	3725.2
165	3550			165	3228.13
164	3635			164	3373.34
163	3725			163	3529.72
162	3620			162	3501.8
161	3430			161	3568.82
160	3840			160	3384.51
159	3595			159	3563.23
158	3640			158	3339.83
157	3910			157	3451.53
156	3835			156	3418.02
155	3850			155	3401.26
154	3810			154	3697.27
153	3560			153	3630.25
152	3680			152	3518.55
151	3855			151	3663.76
150	3810			150	3457.11
149	4160			149	3719.61
148	3950			148	3792.22
147	4365			147	3892.74
146	4065			146	4255.77
145	4165			145	3993.28
144	4115			144	3959.76
143	3890			143	3954.18
142	4020			142	4010.03
141	4070			141	3741.95
140	3855			140	3524.14
139	3615			139	3323.07
138	3380			138	3334.24
137	3530			137	3401.26
136	3510			136	3183.45
135	3260			135	3077.34
134	3210			134	3133.18
133	3105			133	3401.26
132	3130			132	3043.82
131	2955			131	2987.97
130	2970			130	3043.82
129	2795			129	2613.78
128	2680			128	2468.57
127	2760			127	2552.34
126	2850			126	2602.61
125	3150			125	2976.8
124	3775			124	3647.01
123	4825			123	4730.49
122	7680			122	7997.72
121	10725			121	11264.9
120	11290			120	11203.5
119	8435			119	7366.61
118	5615			118	4669.06
117	3655			117	3328.66
116	2935			116	2820.43
115	2725			115	2552.34
114	2340			114	2418.3
113	2515			113	2295.43
112	2370			112	2479.74
111	2250			111	2099.96
110	2055			110	2206.07
109	2225			109	2312.19
108	2090			108	2345.7
107	2110			107	2088.79
106	2275			106	2111.13
105	2500			105	2340.11
104	2600			104	2546.76
103	2470			103	2591.44
102	2560			102	2736.65
101	2685			101	2395.97
100	2505			100	2636.12
99	2545			99	2340.11
98	2680			98	2328.95
97	2725			97	2295.43
96	2410			96	2284.26
95	2230			95	2323.36
94	2095			94	2083.2
93	2050			93	2116.72
92	1930			92	2083.2
91	2025			91	1898.9
90	1905			90	1703.42
89	1760			89	1714.6
88	1595			88	1692.26
87	1535			87	1597.31
86	1515			86	1424.17
85	1555			85	1535.88
84	1390			84	1306.89
83	1175			83	1139.34
82	1300			82	1301.31
81	1440			81	1172.85
80	1380			80	1491.19
79	1810			79	1764.86
78	3185			78	3004.73
77	6055			77	5590.59
76	9460			76	9097.97
75	9290			75	8310.48
74	5540			74	4049.12
73	2475			73	1954.75
72	1615			72	1480.03
71	1250			71	1485.61
70	1075			70	1373.91
69	1095			69	1256.62
68	1270			68	1077.9
67	1230			67	994.13
66	1030			66	921.525
65	1045			65	1005.3
64	1025			64	966.205
63	965			63	1010.88
62	930			62	1156.1
61	1075			61	1144.92
60	1100			60	1251.04
59	1080			59	1111.41
58	1105			58	1267.8
57	1170			57	1156.1
56	1170			56	1251.04
55	980			55	1044.39
54	1075			54	1094.66
53	1020			53	1178.43
52	1190			52	1318.06
51	1100			51	1200.78
50	1175			50	1211.94
49	1180			49	1200.78
48	1160			48	1033.22
47	1030			47	1150.51
46	1230			46	1217.53
45	1030			45	1022.05
44	995			44	1189.61
43	960			43	988.545
42	900			42	1089.08
41	1000			41	1044.39
40	975			40	971.79
39	880			39	943.865
38	990			38	854.505
37	1030			37	988.545
36	940			36	994.13
35	915			35	899.185
34	890			34	1061.15
33	1055			33	1044.39
32	1000			32	1133.76
31	920			31	1100.24
30	890			30	1368.33
29	1095			29	1440.93
28	1590			28	1619.65
27	1860			27	1965.92
26	2035			26	2172.57
25	2450			25	2356.87
24	2155			24	1960.34
23	1765			23	1792.79
22	1170			22	1111.41
21	910			21	865.675
20	655			20	703.71
19	670			19	815.41
18	580			18	619.935
17	600			17	675.785
16	625			16	798.655
15	575			15	854.505
14	620			14	854.505
13	700			13	966.205
12	840			12	971.79
11	965			11	1111.41
10	1085			10	999.715
9	1020			9	899.185
8	1050			8	893.6
7	870			7	982.96
6	760			6	781.9
5	625			5	580.84
4	555			4	480.31
3	390			3	374.195
2	375			2	256.91
1	290			1	290.42
0	375			0	318.345

## Sheet: Narrow(C1s correction)
XPS survey spectra (Figures S7–S9, Supporting Information)
meso-Al2O3 (red line)		meso-Al2O3/SO42- (blue line)																		meso-Al2O3 (red line)		meso-Al2O3/SO42- (blue line)															meso-Al2O3 (red line)		meso-Al2O3/SO42- (blue line)
Al 2p		Al 2p																		Al 2s		Al 2s															O 1s		O 1s
Binding Energy(eV)	Intensity(a.u.)	Binding Energy(eV)	Intensity(a.u.)																	Binding Energy(eV)	Intensity(a.u.)	Binding Energy(eV)	Intensity(a.u.)														Binding Energy(eV)	Intensity(a.u.)	Binding Energy(eV)	Intensity(a.u.)
83.6864	115.208	83.6864	86.3348																	130.686	201.667	130.686	183.141														541.686	579.167	541.686	632.967
83.5614	101.25	83.5614	84.0077																	130.561	178.958	130.561	162.43														541.561	570.833	541.561	807.498
83.4364	97.9167	83.4364	71.4415																	130.436	184.375	130.436	173.368														541.436	672.917	541.436	684.163
83.3114	93.75	83.3114	88.1965																	130.311	177.917	130.311	185.003														541.311	537.5	541.311	591.079
83.1864	79.375	83.1864	74.4667																	130.186	185.625	130.186	168.481														541.186	539.583	541.186	665.546
83.0614	73.75	83.0614	60.0387																	130.061	164.167	130.061	177.789														541.061	525	541.061	616.677
82.9364	80.4167	82.9364	63.7621																	129.936	178.125	129.936	161.267														540.936	575	540.936	586.425
82.8114	71.25	82.8114	57.479																	129.811	159.375	129.811	152.191														540.811	504.167	540.811	598.06
82.6864	72.9167	82.6864	74.4667																	129.686	181.042	129.686	156.613														540.686	504.167	540.686	558.5
82.5614	71.6667	82.5614	60.5042																	129.561	142.5	129.561	162.43														540.561	435.417	540.561	588.752
82.4364	82.2917	82.4364	49.3342																	129.436	143.125	129.436	144.512														540.436	454.167	540.436	632.967
82.3114	66.0417	82.3114	63.7621																	129.311	141.042	129.311	137.298														540.311	420.833	540.311	563.154
82.1864	75.8333	82.1864	68.1835																	129.186	157.5	129.186	132.644														540.186	541.667	540.186	416.548
82.0614	80	82.0614	86.8002																	129.061	141.042	129.061	152.889														540.061	454.167	540.061	411.894
81.9364	71.25	81.9364	68.649																	128.936	150.417	128.936	134.273														539.936	577.083	539.936	437.492
81.8114	72.9167	81.8114	68.8817																	128.811	148.958	128.811	128.92														539.811	431.25	539.811	435.165
81.6864	89.1667	81.6864	52.8248																	128.686	133.75	128.686	107.511														539.686	387.5	539.686	525.921
81.5614	73.3333	81.5614	72.605																	128.561	144.375	128.561	148.235														539.561	404.167	539.561	456.108
81.4364	87.9167	81.4364	53.7556																	128.436	141.667	128.436	123.103														539.436	395.833	539.436	556.173
81.3114	69.5833	81.3114	67.7181																	128.311	141.458	128.311	139.858														539.311	370.833	539.311	502.65
81.1864	102.708	81.1864	45.1454																	128.186	144.583	128.186	118.914														539.186	352.083	539.186	595.733
81.0614	51.875	81.0614	86.8002																	128.061	104.375	128.061	107.046														539.061	439.583	539.061	504.977
80.9364	82.0833	80.9364	40.0258																	127.936	100	127.936	111.933														538.936	350	538.936	546.865
80.8114	58.125	80.8114	57.2462																	127.811	112.917	127.811	111.467														538.811	372.917	538.811	458.435
80.6864	68.9583	80.6864	47.0071																	127.686	122.292	127.686	112.165														538.686	362.5	538.686	474.725
80.5614	61.6667	80.5614	65.8565																	127.561	136.25	127.561	137.065														538.561	364.583	538.561	411.894
80.4364	72.2917	80.4364	50.4977																	127.436	121.042	127.436	125.43														538.436	377.083	538.436	623.658
80.3114	50	80.3114	68.4162																	127.311	147.292	127.311	122.405														538.311	445.833	538.311	484.033
80.1864	50	80.1864	49.5668																	127.186	132.917	127.186	130.317														538.186	254.167	538.186	511.958
80.0614	71.6667	80.0614	69.8125																	127.061	112.917	127.061	135.436														538.061	408.333	538.061	556.173
79.9364	64.1667	79.9364	63.2967																	126.936	142.5	126.936	125.197														537.936	427.083	537.936	511.958
79.8114	68.75	79.8114	57.479																	126.811	128.125	126.811	128.455														537.811	372.917	537.811	588.752
79.6864	84.375	79.6864	67.7181																	126.686	95.8334	126.686	124.964														537.686	404.167	537.686	537.556
79.5614	69.375	79.5614	55.6173																	126.561	123.125	126.561	114.26														537.561	377.083	537.561	635.294
79.4364	71.4583	79.4364	77.9573																	126.436	87.5	126.436	108.675														537.436	439.583	537.436	479.379
79.3114	52.7083	79.3114	50.4977																	126.311	115.625	126.311	106.348														537.311	400	537.311	542.21
79.1864	81.25	79.1864	80.9825																	126.186	104.375	126.186	136.6														537.186	443.75	537.186	421.202
79.0614	52.9167	79.0614	58.4098																	126.061	121.667	126.061	113.794														537.061	381.25	537.061	523.594
78.9364	66.4583	78.9364	78.6554																	125.936	105.625	125.936	129.619														536.936	368.75	536.936	537.556
78.8114	94.7917	78.8114	54.4537																	125.811	128.333	125.811	144.512														536.811	395.833	536.811	572.462
78.6864	71.25	78.6864	85.1712																	125.686	116.25	125.686	129.851														536.686	381.25	536.686	509.631
78.5614	84.5833	78.5614	76.3283																	125.561	130.833	125.561	150.33														536.561	402.083	536.561	551.519
78.4364	76.6667	78.4364	86.3348																	125.436	89.375	125.436	122.405														536.436	345.833	536.436	502.65
78.3114	98.9583	78.3114	130.084																	125.311	156.25	125.311	128.455														536.311	358.333	536.311	698.125
78.1864	64.7917	78.1864	127.059																	125.186	103.333	125.186	147.072														536.186	383.333	536.186	691.144
78.0614	102.917	78.0614	122.637																	125.061	152.083	125.061	143.348														536.061	489.583	536.061	767.938
77.9364	107.083	77.9364	164.99																	124.936	136.042	124.936	155.915														535.936	543.75	535.936	809.825
77.8114	113.125	77.8114	176.858																	124.811	151.875	124.811	184.305														535.811	610.417	535.811	893.6
77.6864	138.542	77.6864	219.909																	124.686	131.25	124.686	152.191														535.686	620.833	535.686	972.721
77.5614	167.083	77.5614	263.426																	124.561	125.833	124.561	170.342														535.561	672.917	535.561	1144.93
77.4364	170	77.4364	316.251																	124.436	127.708	124.436	192.217														535.436	752.083	535.436	1224.05
77.3114	219.375	77.3114	369.541																	124.311	166.25	124.311	148.701														535.311	687.5	535.311	1310.15
77.1864	261.875	77.1864	431.209																	124.186	159.167	124.186	181.512														535.186	860.417	535.186	1675.5
77.0614	306.458	77.0614	542.21																	124.061	158.75	124.061	194.777														535.061	1039.58	535.061	1654.56
76.9364	358.958	76.9364	635.294																	123.936	166.042	123.936	199.431														534.936	1139.58	534.936	1833.74
76.8114	437.292	76.8114	777.246																	123.811	181.042	123.811	204.551														534.811	1370.83	534.811	2182.8
76.6864	497.917	76.6864	939.676																	123.686	172.708	123.686	217.815														534.686	1460.42	534.686	2587.72
76.5614	637.292	76.5614	1136.08																	123.561	224.375	123.561	231.079														534.561	1783.33	534.561	2941.43
76.4364	753.542	76.4364	1294.56																	123.436	208.125	123.436	246.438														534.436	1981.25	534.436	3351
76.3114	824.375	76.3114	1437.21																	123.311	225.833	123.311	274.596														534.311	2145.83	534.311	3872.27
76.1864	1009.17	76.1864	1641.52																	123.186	230.625	123.186	294.609														534.186	2539.58	534.186	4312.09
76.0614	1141.46	76.0614	1854.22																	123.061	231.875	123.061	324.628														534.061	2856.25	534.061	4858.95
75.9364	1311.87	75.9364	2055.28																	122.936	265.208	122.936	344.874														533.936	3306.25	533.936	5596.64
75.8114	1505.62	75.8114	2260.53																	122.811	257.917	122.811	393.044														533.811	3581.25	533.811	6338.98
75.6864	1677.5	75.6864	2392.47																	122.686	284.792	122.686	436.561														533.686	4004.17	533.686	6890.49
75.5614	1910.21	75.5614	2610.06																	122.561	308.333	122.561	472.165														533.561	4666.67	533.561	7618.87
75.4364	2066.67	75.4364	2726.64																	122.436	375.417	122.436	562.223														533.436	5252.08	533.436	8130.83
75.3114	2216.25	75.3114	2784.12																	122.311	419.167	122.311	582.934														533.311	5468.75	533.311	9171.04
75.1864	2371.88	75.1864	2870.22																	122.186	453.125	122.186	661.822														533.186	6333.33	533.186	9850.54
75.0614	2568.54	75.0614	2881.86																	122.061	501.875	122.061	786.089														533.061	6766.67	533.061	10467.2
74.9364	2616.46	74.9364	2861.15																	121.936	561.25	121.936	867.304														532.936	7402.08	532.936	10844.2
74.8114	2749.58	74.8114	2735.02																	121.811	641.875	121.811	992.501														532.811	7906.25	532.811	11844.9
74.6864	2792.71	74.6864	2703.84																	121.686	715.417	121.686	1126.31														532.686	8443.75	532.686	12370.8
74.5614	2849.37	74.5614	2427.61																	121.561	799.583	121.561	1248.95														532.561	8812.5	532.561	13078.2
74.4364	2789.17	74.4364	2304.28																	121.436	926.458	121.436	1394.16														532.436	9893.75	532.436	13278.3
74.3114	2685.21	74.3114	2072.27																	121.311	1004.79	121.311	1536.81														532.311	10158.3	532.311	13445.9
74.1864	2614.58	74.1864	1855.38																	121.186	1159.37	121.186	1764.63														532.186	10758.3	532.186	13427.3
74.0614	2505.83	74.0614	1616.62																	121.061	1272.71	121.061	1907.98														532.061	11002.1	532.061	13566.9
73.9364	2297.5	73.9364	1432.09																	120.936	1457.5	120.936	2088.79														531.936	11470.8	531.936	13599.5
73.8114	2097.92	73.8114	1170.06																	120.811	1600.42	120.811	2286.82														531.811	11633.3	531.811	13255.1
73.6864	1910	73.6864	989.708																	120.686	1748.33	120.686	2416.68														531.686	11516.7	531.686	13301.6
73.5614	1688.75	73.5614	820.762																	120.561	1948.75	120.561	2640.77														531.561	11633.3	531.561	13199.2
73.4364	1512.08	73.4364	630.64																	120.436	2128.33	120.436	2725.48														531.436	11468.8	531.436	12312.6
73.3114	1316.04	73.3114	537.323																	120.311	2281.25	120.311	2876.51														531.311	11537.5	531.311	11972.8
73.1864	1097.92	73.1864	425.391																	120.186	2400	120.186	3032.42														531.186	11331.3	531.186	10748.8
73.0614	912.917	73.0614	313.923																	120.061	2598.54	120.061	3072.91														531.061	10679.2	531.061	9906.39
72.9364	746.667	72.9364	243.646																	119.936	2720.62	119.936	3101.07														530.936	10333.3	530.936	9094.24
72.8114	633.542	72.8114	193.846																	119.811	2840.83	119.811	3039.64														530.811	9897.92	530.811	8642.79
72.6864	508.958	72.6864	164.292																	119.686	2879.79	119.686	3063.37														530.686	9404.17	530.686	7444.34
72.5614	376.458	72.5614	116.587																	119.561	2910.42	119.561	2969.59														530.561	8914.58	530.561	6399.48
72.4364	310.625	72.4364	86.8002																	119.436	2962.29	119.436	2885.58														530.436	8052.08	530.436	5666.45
72.3114	230.625	72.3114	73.3031																	119.311	2997.92	119.311	2765.27														530.311	7112.5	530.311	5091.66
72.1864	195	72.1864	61.6677																	119.186	3010	119.186	2576.31														530.186	6691.67	530.186	3946.73
72.0614	152.083	72.0614	64.2275																	119.061	2922.92	119.061	2483.46														530.061	5845.83	530.061	3620.94
71.9364	121.667	71.9364	45.1454																	118.936	2793.54	118.936	2259.6														529.936	5191.67	529.936	2964.7
71.8114	78.5417	71.8114	43.9818																	118.811	2643.33	118.811	2121.83														529.811	4568.75	529.811	2287.52
71.6864	69.1667	71.6864	36.5352																	118.686	2565.62	118.686	1889.59														529.686	3837.5	529.686	1847.7
71.5614	76.25	71.5614	49.1015																	118.561	2381.46	118.561	1725.07														529.561	3262.5	529.561	1601.03
71.4364	42.7083	71.4364	49.3342																	118.436	2275.42	118.436	1519.82														529.436	2791.67	529.436	1347.38
71.3114	53.5417	71.3114	22.8054																	118.311	2061.46	118.311	1340.87														529.311	2200	529.311	1121.65
71.1864	51.875	71.1864	32.5792																	118.186	1864.79	118.186	1194.96														529.186	1968.75	529.186	833.096
71.0614	67.0833	71.0614	33.7427																	118.061	1703.75	118.061	1068.13														529.061	1631.25	529.061	726.05
70.9364	32.9167	70.9364	29.5539																	117.936	1514.38	117.936	894.298														528.936	1177.08	528.936	591.079
70.8114	43.5417	70.8114	48.4033																	117.811	1330.83	117.811	808.661														528.811	1164.58	528.811	481.706
70.6864	40.2083	70.6864	13.4971																	117.686	1195.62	117.686	691.609														528.686	739.583	528.686	344.408
70.5614	24.5833	70.5614	36.7679																	117.561	1066.46	117.561	601.551														528.561	620.833	528.561	432.837
70.4364	39.5833	70.4364	32.8119																	117.436	914.375	117.436	537.556														528.436	458.333	528.436	262.96
70.3114	40.2083	70.3114	5.585																	117.311	803.125	117.311	444.24														528.311	377.083	528.311	260.633
70.1864	9.5833	70.1864	21.8746																	117.186	686.042	117.186	447.265														528.186	379.167	528.186	235.035
70.0614	40.2083	70.0614	25.5979																	117.061	627.708	117.061	339.754														528.061	287.5	528.061	283.904
69.9364	20	69.9364	15.5914																	116.936	528.75	116.936	344.176														527.936	343.75	527.936	242.017
69.8114	26.25	69.8114	38.3968																	116.811	447.083	116.811	291.584														527.811	216.667	527.811	209.438
69.6864	37.9167	69.6864	35.1389																	116.686	417.917	116.686	255.281														527.686	187.5	527.686	151.26
69.5614	19.5833	69.5614	46.309																	116.561	371.042	116.561	238.061														527.561	191.667	527.561	107.046
69.4364	24.5833	69.4364	25.8306																	116.436	309.167	116.436	220.84														527.436	172.917	527.436	197.802
69.3114	4.7917	69.3114	27.4596																	116.311	298.542	116.311	205.481														527.311	164.583	527.311	46.5416
69.1864	30.625	69.1864	10.0064																	116.186	254.792	116.186	191.519														527.186	187.5	527.186	214.092
69.0614	27.5	69.0614	25.5979																	116.061	214.792	116.061	201.758														527.061	208.333	527.061	153.588
68.9364	23.3333	68.9364	37.6987																	115.936	217.917	115.936	169.179														526.936	87.5001	526.936	109.373
68.8114	16.6667	68.8114	17.6858																	115.811	198.958	115.811	143.581														526.811	143.75	526.811	146.606
68.6864	42.7083	68.6864	20.9437																	115.686	206.667	115.686	141.952														526.686	133.333	526.686	186.167
68.5614	27.7083	68.5614	25.5979																	115.561	154.167	115.561	109.14														526.561	160.417	526.561	79.1209
68.4364	22.7083	68.4364	5.1196																	115.436	153.75	115.436	127.291														526.436	162.5	526.436	262.96
68.3114	29.1667	68.3114	5.8177																	115.311	135.417	115.311	122.172														526.311	100	526.311	153.588
68.1864	26.25	68.1864	35.8371																	115.186	149.583	115.186	120.31														526.186	81.2501	526.186	214.092
68.0614	30.625	68.0614	10.7046																	115.061	124.792	115.061	114.958														526.061	93.7501	526.061	200.129
67.9364	31.6667	67.9364	7.4467																	114.936	122.083	114.936	89.1272														525.936	16.6667	525.936	144.279
67.8114	22.9167	67.8114	29.7867																	114.811	111.042	114.811	103.322														525.811	108.333	525.811	109.373
67.6864	30	67.6864	35.6044																	114.686	99.7917	114.686	77.2591														525.686	39.5833	525.686	102.392
67.5614	25.8333	67.5614	14.6606																	114.561	85.4167	114.561	96.1085														525.561	64.5833	525.561	216.419
67.4364	45.2083	67.4364	16.755																	114.436	90.2084	114.436	72.8377														525.436	127.083	525.436	114.027
67.3114	26.25	67.3114	23.2708																	114.311	73.9584	114.311	80.2843														525.311	91.6667	525.311	186.167
67.1864	31.0417	67.1864	13.4971																	114.186	95.4167	114.186	63.7621														525.186	131.25	525.186	39.5604
67.0614	14.1667	67.0614	47.9379																	114.061	80.625	114.061	104.253														525.061	156.25	525.061	93.0834
66.9364	23.9583	66.9364	37.6987																	113.936	80.625	113.936	92.3852														524.936	8.3333	524.936	97.7375
66.8114	26.6667	66.8114	0																	113.811	69.375	113.811	82.146														524.811	183.333	524.811	125.662
66.6864	22.9167	66.6864	22.34																	113.686	53.9584	113.686	79.3535														524.686	66.6667	524.686	167.55
66.5614	29.1667	66.5614	22.5727																	113.561	50.2084	113.561	48.636														524.561	210.417	524.561	121.008
66.4364	23.9583	66.4364	25.8306																	113.436	57.0834	113.436	44.4472														524.436	52.0833	524.436	132.644
66.3114	20.8333	66.3114	25.3652																	113.311	46.0417	113.311	45.8435														524.311	25	524.311	83.775
66.1864	18.9583	66.1864	30.7175																	113.186	60.4167	113.186	68.1835														524.186	58.3333	524.186	95.4104
66.0614	31.0417	66.0614	35.8371																	113.061	37.9167	113.061	46.3089														524.061	97.9167	524.061	81.4479
65.9364	12.7083	65.9364	20.711																	112.936	45.625	112.936	59.1079														523.936	87.5001	523.936	262.96
65.8114	35.4167	65.8114	31.6483																	112.811	40.8334	112.811	70.7433														523.811	125	523.811	41.8875
65.6864	18.5417	65.6864	19.7802																	112.686	45.2084	112.686	56.5481														523.686	75.0001	523.686	83.775
65.5614	36.0417	65.5614	20.2456																	112.561	41.875	112.561	61.2022														523.561	131.25	523.561	107.046
65.4364	0	65.4364	11.4027																	112.436	59.7917	112.436	39.7931														523.436	83.3333	523.436	141.952
65.3114	22.7083	65.3114	13.7298																	112.311	50.8334	112.311	48.1706														523.311	102.083	523.311	111.7
65.1864	10.8333	65.1864	5.3523																	112.186	34.375	112.186	9.0756														523.186	62.5001	523.186	167.55
65.0614	22.5	65.0614	15.8242																	112.061	17.0834	112.061	61.435														523.061	83.3333	523.061	51.1959
64.9364	3.5417	64.9364	36.3025																	111.936	8.3334	111.936	0														522.936	0	522.936	190.821
64.8114	15.8333	64.8114	15.3587																	111.811	17.0834	111.811	68.1835														522.811	110.417	522.811	148.933
64.6864	2.0833	64.6864	13.7298																	111.686	18.5417	111.686	10.2391														522.686	68.7501	522.686	67.4854
64.5614	11.25	64.5614	23.9689																	111.561	20	111.561	26.0633														522.561	114.583	522.561	0
64.4364	28.9583	64.4364	19.0821																	111.436	2.5	111.436	7.9121														522.436	106.25	522.436	60.5041
64.3114	47.9167	64.3114	45.1454																	111.311	20.4167	111.311	14.8933														522.311	118.75	522.311	81.4479
64.1864	4.375	64.1864	7.9121																	111.186	5.8334	111.186	2.0944														522.186	39.5833	522.186	55.85
64.0614	21.6667	64.0614	30.2521																	111.061	7.7084	111.061	54.221														522.061	175	522.061	107.046
63.9364	24.5833	63.9364	18.6167																	110.936	0	110.936	1.3963														521.936	14.5833	521.936	102.392
63.8114	23.9583	63.8114	15.3587																	110.811	10.2084	110.811	2.5597														521.811	83.3333	521.811	195.475
63.6864	24.375	63.6864	37.0006																	110.686	3.3334	110.686	11.4027														521.686	133.333	521.686	32.5791

## Sheet: Narrow_normalized(C1s correcti)
XPS survey spectra (Fig. S7 and S10, Supporting Information)																																							(Normalized to the maximum intensity)
																(Normalized to the maximum intensity)												(Normalized to the maximum intensity)											meso-Al2O3 (red line)		meso-Al2O3/SO42- (blue line)
(Normalized to the maximum intensity)																meso-Al2O3 (red line)		meso-Al2O3/SO42- (blue line)										meso-Al2O3 (red line)		meso-Al2O3/SO42- (blue line)									C 1s		C 1s
meso-Al2O3 (red line)		meso-Al2O3/SO42- (blue line)														Al 2s		Al 2s										O 1s		O 1s									Binding Energy(eV)	Normalized Intensity(a.u.)	Binding Energy(eV)	Normalized Intensity(a.u.)
Al 2p		Al 2p														Binding Energy(eV)	Normalized Intensity(a.u.)	Binding Energy(eV)	Normalized Intensity(a.u.)									Binding Energy(eV)	Normalized Intensity(a.u.)	Binding Energy(eV)	Normalized Intensity(a.u.)								297.686	0.125	297.686	0.0944
Binding Energy(eV)	Normalized Intensity(a.u.)	Binding Energy(eV)	Normalized Intensity(a.u.)													130.686	0.067	130.686	0.0591									541.686	0.0498	541.686	0.0465								297.561	0.1042	297.561	0.0723
83.6864	0.0404	83.6864	0.03													130.561	0.0595	130.561	0.0524									541.561	0.0491	541.561	0.0594								297.436	0.1303	297.436	0.0834
83.5614	0.0355	83.5614	0.0292													130.436	0.0613	130.436	0.0559									541.436	0.0578	541.436	0.0503								297.311	0.0958	297.311	0.0847
83.4364	0.0344	83.4364	0.0248													130.311	0.0591	130.311	0.0597									541.311	0.0462	541.311	0.0435								297.186	0.1502	297.186	0.0831
83.3114	0.0329	83.3114	0.0306													130.186	0.0617	130.186	0.0543									541.186	0.0464	541.186	0.0489								297.061	0.1188	297.061	0.0767
83.1864	0.0279	83.1864	0.0258													130.061	0.0545	130.061	0.0573									541.061	0.0451	541.061	0.0453								296.936	0.1179	296.936	0.0686
83.0614	0.0259	83.0614	0.0208													129.936	0.0592	129.936	0.052									540.936	0.0494	540.936	0.0431								296.811	0.0976	296.811	0.0714
82.9364	0.0282	82.9364	0.0221													129.811	0.0529	129.811	0.0491									540.811	0.0433	540.811	0.044								296.686	0.0981	296.686	0.0668
82.8114	0.025	82.8114	0.0199													129.686	0.0601	129.686	0.0505									540.686	0.0433	540.686	0.0411								296.561	0.1184	296.561	0.0895
82.6864	0.0256	82.6864	0.0258													129.561	0.0473	129.561	0.0524									540.561	0.0374	540.561	0.0433								296.436	0.0989	296.436	0.0602
82.5614	0.0252	82.5614	0.021													129.436	0.0475	129.436	0.0466									540.436	0.039	540.436	0.0465								296.311	0.1034	296.311	0.064
82.4364	0.0289	82.4364	0.0171													129.311	0.0469	129.311	0.0443									540.311	0.0362	540.311	0.0414								296.186	0.1011	296.186	0.06
82.3114	0.0232	82.3114	0.0221													129.186	0.0523	129.186	0.0428									540.186	0.0466	540.186	0.0306								296.061	0.0932	296.061	0.0611
82.1864	0.0266	82.1864	0.0237													129.061	0.0469	129.061	0.0493									540.061	0.039	540.061	0.0303								295.936	0.1029	295.936	0.0653
82.0614	0.0281	82.0614	0.0301													128.936	0.05	128.936	0.0433									539.936	0.0496	539.936	0.0322								295.811	0.1038	295.811	0.0607
81.9364	0.025	81.9364	0.0238													128.811	0.0495	128.811	0.0416									539.811	0.0371	539.811	0.032								295.686	0.0658	295.686	0.0556
81.8114	0.0256	81.8114	0.0239													128.686	0.0444	128.686	0.0347									539.686	0.0333	539.686	0.0387								295.561	0.1113	295.561	0.0443
81.6864	0.0313	81.6864	0.0183													128.561	0.048	128.561	0.0478									539.561	0.0347	539.561	0.0335								295.436	0.0353	295.436	0.0757
81.5614	0.0257	81.5614	0.0252													128.436	0.0471	128.436	0.0397									539.436	0.034	539.436	0.0409								295.311	0.0729	295.311	0.0644
81.4364	0.0309	81.4364	0.0187													128.311	0.047	128.311	0.0451									539.311	0.0319	539.311	0.037								295.186	0.0817	295.186	0.0701
81.3114	0.0244	81.3114	0.0235													128.186	0.048	128.186	0.0383									539.186	0.0303	539.186	0.0438								295.061	0.0813	295.061	0.0532
81.1864	0.036	81.1864	0.0157													128.061	0.0347	128.061	0.0345									539.061	0.0378	539.061	0.0371								294.936	0.0994	294.936	0.0604
81.0614	0.0182	81.0614	0.0301													127.936	0.0332	127.936	0.0361									538.936	0.0301	538.936	0.0402								294.811	0.0954	294.811	0.0439
80.9364	0.0288	80.9364	0.0139													127.811	0.0375	127.811	0.0359									538.811	0.0321	538.811	0.0337								294.686	0.0981	294.686	0.047
80.8114	0.0204	80.8114	0.0199													127.686	0.0406	127.686	0.0362									538.686	0.0312	538.686	0.0349								294.561	0.1082	294.561	0.058
80.6864	0.0242	80.6864	0.0163													127.561	0.0453	127.561	0.0442									538.561	0.0313	538.561	0.0303								294.436	0.0468	294.436	0.0618
80.5614	0.0216	80.5614	0.0229													127.436	0.0402	127.436	0.0404									538.436	0.0324	538.436	0.0459								294.311	0.0636	294.311	0.0531
80.4364	0.0254	80.4364	0.0175													127.311	0.0489	127.311	0.0395									538.311	0.0383	538.311	0.0356								294.186	0.0773	294.186	0.0589
80.3114	0.0175	80.3114	0.0237													127.186	0.0442	127.186	0.042									538.186	0.0218	538.186	0.0376								294.061	0.068	294.061	0.0562
80.1864	0.0175	80.1864	0.0172													127.061	0.0375	127.061	0.0437									538.061	0.0351	538.061	0.0409								293.936	0.0967	293.936	0.0684
80.0614	0.0252	80.0614	0.0242													126.936	0.0473	126.936	0.0404									537.936	0.0367	537.936	0.0376								293.811	0.0905	293.811	0.0554
79.9364	0.0225	79.9364	0.022													126.811	0.0426	126.811	0.0414									537.811	0.0321	537.811	0.0433								293.686	0.0985	293.686	0.0671
79.8114	0.0241	79.8114	0.0199													126.686	0.0318	126.686	0.0403									537.686	0.0347	537.686	0.0395								293.561	0.1126	293.561	0.0439
79.6864	0.0296	79.6864	0.0235													126.561	0.0409	126.561	0.0368									537.561	0.0324	537.561	0.0467								293.436	0.083	293.436	0.0631
79.5614	0.0243	79.5614	0.0193													126.436	0.0291	126.436	0.035									537.436	0.0378	537.436	0.0352								293.311	0.0866	293.311	0.0306
79.4364	0.0251	79.4364	0.0271													126.311	0.0384	126.311	0.0343									537.311	0.0344	537.311	0.0399								293.186	0.0799	293.186	0.045
79.3114	0.0185	79.3114	0.0175													126.186	0.0347	126.186	0.044									537.186	0.0381	537.186	0.031								293.061	0.0773	293.061	0.0318
79.1864	0.0285	79.1864	0.0281													126.061	0.0404	126.061	0.0367									537.061	0.0328	537.061	0.0385								292.936	0.0989	292.936	0.051
79.0614	0.0186	79.0614	0.0203													125.936	0.0351	125.936	0.0418									536.936	0.0317	536.936	0.0395								292.811	0.0782	292.811	0.0322
78.9364	0.0233	78.9364	0.0273													125.811	0.0426	125.811	0.0466									536.811	0.034	536.811	0.0421								292.686	0.068	292.686	0.0408
78.8114	0.0333	78.8114	0.0189													125.686	0.0386	125.686	0.0419									536.686	0.0328	536.686	0.0375								292.561	0.0587	292.561	0.0404
78.6864	0.025	78.6864	0.0296													125.561	0.0435	125.561	0.0485									536.561	0.0346	536.561	0.0406								292.436	0.0746	292.436	0.0435
78.5614	0.0297	78.5614	0.0265													125.436	0.0297	125.436	0.0395									536.436	0.0297	536.436	0.037								292.311	0.1029	292.311	0.0399
78.4364	0.0269	78.4364	0.03													125.311	0.0519	125.311	0.0414									536.311	0.0308	536.311	0.0513								292.186	0.0799	292.186	0.0419
78.3114	0.0347	78.3114	0.0451													125.186	0.0343	125.186	0.0474									536.186	0.033	536.186	0.0508								292.061	0.0799	292.061	0.03
78.1864	0.0227	78.1864	0.0441													125.061	0.0505	125.061	0.0462									536.061	0.0421	536.061	0.0565								291.936	0.1113	291.936	0.0531
78.0614	0.0361	78.0614	0.0426													124.936	0.0452	124.936	0.0503									535.936	0.0467	535.936	0.0595								291.811	0.1034	291.811	0.0465
77.9364	0.0376	77.9364	0.0573													124.811	0.0505	124.811	0.0594									535.811	0.0525	535.811	0.0657								291.686	0.1206	291.686	0.054
77.8114	0.0397	77.8114	0.0614													124.686	0.0436	124.686	0.0491									535.686	0.0534	535.686	0.0715								291.561	0.1095	291.561	0.0457
77.6864	0.0486	77.6864	0.0763													124.561	0.0418	124.561	0.0549									535.561	0.0578	535.561	0.0842								291.436	0.1131	291.436	0.0551
77.5614	0.0586	77.5614	0.0914													124.436	0.0424	124.436	0.062									535.436	0.0646	535.436	0.09								291.311	0.1383	291.311	0.0595
77.4364	0.0597	77.4364	0.1097													124.311	0.0552	124.311	0.048									535.311	0.0591	535.311	0.0963								291.186	0.1338	291.186	0.0534
77.3114	0.077	77.3114	0.1282													124.186	0.0529	124.186	0.0585									535.186	0.074	535.186	0.1232								291.061	0.1051	291.061	0.0728
77.1864	0.0919	77.1864	0.1496													124.061	0.0527	124.061	0.0628									535.061	0.0894	535.061	0.1217								290.936	0.1449	290.936	0.0578
77.0614	0.1076	77.0614	0.1881													123.936	0.0552	123.936	0.0643									534.936	0.098	534.936	0.1348								290.811	0.1444	290.811	0.0679
76.9364	0.126	76.9364	0.2204													123.811	0.0601	123.811	0.066									534.811	0.1178	534.811	0.1605								290.686	0.1312	290.686	0.0565
76.8114	0.1535	76.8114	0.2697													123.686	0.0574	123.686	0.0702									534.686	0.1255	534.686	0.1903								290.561	0.1321	290.561	0.0628
76.6864	0.1747	76.6864	0.3261													123.561	0.0745	123.561	0.0745									534.561	0.1533	534.561	0.2163								290.436	0.1352	290.436	0.0746
76.5614	0.2237	76.5614	0.3942													123.436	0.0691	123.436	0.0795									534.436	0.1703	534.436	0.2464								290.311	0.1466	290.311	0.0845
76.4364	0.2645	76.4364	0.4492													123.311	0.075	123.311	0.0885									534.311	0.1845	534.311	0.2847								290.186	0.1374	290.186	0.0783
76.3114	0.2893	76.3114	0.4987													123.186	0.0766	123.186	0.095									534.186	0.2183	534.186	0.3171								290.061	0.1559	290.061	0.0834
76.1864	0.3542	76.1864	0.5696													123.061	0.077	123.061	0.1047									534.061	0.2455	534.061	0.3573								289.936	0.1652	289.936	0.1008
76.0614	0.4006	76.0614	0.6434													122.936	0.0881	122.936	0.1112									533.936	0.2842	533.936	0.4115								289.811	0.1745	289.811	0.0853
75.9364	0.4604	75.9364	0.7132													122.811	0.0857	122.811	0.1267									533.811	0.3078	533.811	0.4661								289.686	0.1851	289.686	0.1026
75.8114	0.5284	75.8114	0.7844													122.686	0.0946	122.686	0.1408									533.686	0.3442	533.686	0.5067								289.561	0.1895	289.561	0.1266
75.6864	0.5887	75.6864	0.8302													122.561	0.1024	122.561	0.1523									533.561	0.4011	533.561	0.5602								289.436	0.1846	289.436	0.1191
75.5614	0.6704	75.5614	0.9057													122.436	0.1247	122.436	0.1813									533.436	0.4515	533.436	0.5979								289.311	0.2019	289.311	0.1334
75.4364	0.7253	75.4364	0.9461													122.311	0.1393	122.311	0.188									533.311	0.4701	533.311	0.6744								289.186	0.2058	289.186	0.1535
75.3114	0.7778	75.3114	0.9661													122.186	0.1505	122.186	0.2134									533.186	0.5444	533.186	0.7243								289.061	0.2231	289.061	0.1553
75.1864	0.8324	75.1864	0.996													122.061	0.1667	122.061	0.2535									533.061	0.5817	533.061	0.7697								288.936	0.2244	288.936	0.1592
75.0614	0.9014	75.0614	1													121.936	0.1865	121.936	0.2797									532.936	0.6363	532.936	0.7974								288.811	0.2125	288.811	0.1804
74.9364	0.9183	74.9364	0.9928													121.811	0.2132	121.811	0.3201									532.811	0.6796	532.811	0.871								288.686	0.2443	288.686	0.1789
74.8114	0.965	74.8114	0.949													121.686	0.2377	121.686	0.3632									532.686	0.7258	532.686	0.9097								288.561	0.2204	288.561	0.1881
74.6864	0.9801	74.6864	0.9382													121.561	0.2656	121.561	0.4027									532.561	0.7575	532.561	0.9617								288.436	0.2142	288.436	0.1855
74.5614	1	74.5614	0.8424													121.436	0.3078	121.436	0.4496									532.436	0.8505	532.436	0.9764								288.311	0.2178	288.311	0.1978
74.4364	0.9789	74.4364	0.7996													121.311	0.3338	121.311	0.4956									532.311	0.8732	532.311	0.9887								288.186	0.2456	288.186	0.1914
74.3114	0.9424	74.3114	0.7191													121.186	0.3852	121.186	0.569									532.186	0.9248	532.186	0.9873								288.061	0.2063	288.061	0.1859
74.1864	0.9176	74.1864	0.6438													121.061	0.4228	121.061	0.6153									532.061	0.9457	532.061	0.9976								287.936	0.2487	287.936	0.1729
74.0614	0.8794	74.0614	0.561													120.936	0.4842	120.936	0.6736									531.936	0.986	531.936	1								287.811	0.212	287.811	0.178
73.9364	0.8063	73.9364	0.4969													120.811	0.5317	120.811	0.7374									531.811	1	531.811	0.9747								287.686	0.231	287.686	0.1835
73.8114	0.7363	73.8114	0.406													120.686	0.5808	120.686	0.7793									531.686	0.99	531.686	0.9781								287.561	0.25	287.561	0.1813
73.6864	0.6703	73.6864	0.3434													120.561	0.6474	120.561	0.8516									531.561	1	531.561	0.9706								287.436	0.2323	287.436	0.1601
73.5614	0.5927	73.5614	0.2848													120.436	0.7071	120.436	0.8789									531.436	0.9859	531.436	0.9054								287.311	0.2924	287.311	0.1914
73.4364	0.5307	73.4364	0.2188													120.311	0.7579	120.311	0.9276									531.311	0.9918	531.311	0.8804								287.186	0.3207	287.186	0.2036
73.3114	0.4619	73.3114	0.1865													120.186	0.7973	120.186	0.9779									531.186	0.974	531.186	0.7904								287.061	0.3087	287.061	0.2012
73.1864	0.3853	73.1864	0.1476													120.061	0.8633	120.061	0.9909									531.061	0.918	531.061	0.7284								286.936	0.3092	286.936	0.24
73.0614	0.3204	73.0614	0.1089													119.936	0.9039	119.936	1									530.936	0.8883	530.936	0.6687								286.811	0.3609	286.811	0.266
72.9364	0.262	72.9364	0.0845													119.811	0.9438	119.811	0.9802									530.811	0.8508	530.811	0.6355								286.686	0.3918	286.686	0.3112
72.8114	0.2223	72.8114	0.0673													119.686	0.9567	119.686	0.9878									530.686	0.8084	530.686	0.5474								286.561	0.4236	286.561	0.3377
72.6864	0.1786	72.6864	0.057													119.561	0.9669	119.561	0.9576									530.561	0.7663	530.561	0.4706								286.436	0.4978	286.436	0.3891
72.5614	0.1321	72.5614	0.0405													119.436	0.9842	119.436	0.9305									530.436	0.6922	530.436	0.4167								286.311	0.5402	286.311	0.4252
72.4364	0.109	72.4364	0.0301													119.311	0.996	119.311	0.8917									530.311	0.6114	530.311	0.3744								286.186	0.5738	286.186	0.4662
72.3114	0.0809	72.3114	0.0254													119.186	1	119.186	0.8308									530.186	0.5752	530.186	0.2902								286.061	0.6886	286.061	0.5093
72.1864	0.0684	72.1864	0.0214													119.061	0.9711	119.061	0.8008									530.061	0.5025	530.061	0.2663								285.936	0.6939	285.936	0.5637
72.0614	0.0534	72.0614	0.0223													118.936	0.9281	118.936	0.7287									529.936	0.4463	529.936	0.218								285.811	0.7195	285.811	0.609
71.9364	0.0427	71.9364	0.0157													118.811	0.8782	118.811	0.6842									529.811	0.3927	529.811	0.1682								285.686	0.8304	285.686	0.6917
71.8114	0.0276	71.8114	0.0153													118.686	0.8524	118.686	0.6093									529.686	0.3299	529.686	0.1359								285.561	0.8096	285.561	0.7261
71.6864	0.0243	71.6864	0.0127													118.561	0.7912	118.561	0.5563									529.561	0.2804	529.561	0.1177								285.436	0.9024	285.436	0.8099
71.5614	0.0268	71.5614	0.017													118.436	0.756	118.436	0.4901									529.436	0.24	529.436	0.0991								285.311	0.9488	285.311	0.8648
71.4364	0.015	71.4364	0.0171													118.311	0.6849	118.311	0.4324									529.311	0.1891	529.311	0.0825								285.186	0.8936	285.186	0.8888
71.3114	0.0188	71.3114	0.0079													118.186	0.6195	118.186	0.3853									529.186	0.1692	529.186	0.0613								285.061	0.9258	285.061	0.9274
71.1864	0.0182	71.1864	0.0113													118.061	0.566	118.061	0.3444									529.061	0.1402	529.061	0.0534								284.936	0.9298	284.936	0.9592
71.0614	0.0235	71.0614	0.0117													117.936	0.5031	117.936	0.2884									528.936	0.1012	528.936	0.0435								284.811	0.9236	284.811	1
70.9364	0.0116	70.9364	0.0103													117.811	0.4421	117.811	0.2608									528.811	0.1001	528.811	0.0354								284.686	0.9346	284.686	0.9748
70.8114	0.0153	70.8114	0.0168													117.686	0.3972	117.686	0.223									528.686	0.0636	528.686	0.0253								284.561	1	284.561	0.9495
70.6864	0.0141	70.6864	0.0047													117.561	0.3543	117.561	0.194									528.561	0.0534	528.561	0.0318								284.436	0.932	284.436	0.9113
70.5614	0.0086	70.5614	0.0128													117.436	0.3038	117.436	0.1733									528.436	0.0394	528.436	0.0193								284.311	0.9143	284.311	0.8256
70.4364	0.0139	70.4364	0.0114													117.311	0.2668	117.311	0.1433									528.311	0.0324	528.311	0.0192								284.186	0.8216	284.186	0.7755
70.3114	0.0141	70.3114	0.0019													117.186	0.2279	117.186	0.1442									528.186	0.0326	528.186	0.0173								284.061	0.7394	284.061	0.6888
70.1864	0.0034	70.1864	0.0076													117.061	0.2085	117.061	0.1096									528.061	0.0247	528.061	0.0209								283.936	0.7191	283.936	0.5893
70.0614	0.0141	70.0614	0.0089													116.936	0.1757	116.936	0.111									527.936	0.0295	527.936	0.0178								283.811	0.6277	283.811	0.5064
69.9364	0.007	69.9364	0.0054													116.811	0.1485	116.811	0.094									527.811	0.0186	527.811	0.0154								283.686	0.5384	283.686	0.39
69.8114	0.0092	69.8114	0.0133													116.686	0.1388	116.686	0.0823									527.686	0.0161	527.686	0.0111								283.561	0.4814	283.561	0.3176
69.6864	0.0133	69.6864	0.0122													116.561	0.1233	116.561	0.0768									527.561	0.0165	527.561	0.0079								283.436	0.3741	283.436	0.2483
69.5614	0.0069	69.5614	0.0161													116.436	0.1027	116.436	0.0712									527.436	0.0149	527.436	0.0145								283.311	0.3388	283.311	0.1972
69.4364	0.0086	69.4364	0.009													116.311	0.0992	116.311	0.0663									527.311	0.0141	527.311	0.0034								283.186	0.2473	283.186	0.1299
69.3114	0.0017	69.3114	0.0095													116.186	0.0846	116.186	0.0618									527.186	0.0161	527.186	0.0157								283.061	0.201	283.061	0.1147
69.1864	0.0107	69.1864	0.0035													116.061	0.0714	116.061	0.0651									527.061	0.0179	527.061	0.0113								282.936	0.182	282.936	0.0843
69.0614	0.0097	69.0614	0.0089													115.936	0.0724	115.936	0.0546									526.936	0.0075	526.936	0.008								282.811	0.1396	282.811	0.0693
68.9364	0.0082	68.9364	0.0131													115.811	0.0661	115.811	0.0463									526.811	0.0124	526.811	0.0108								282.686	0.0981	282.686	0.0408
68.8114	0.0058	68.8114	0.0061													115.686	0.0687	115.686	0.0458									526.686	0.0115	526.686	0.0137								282.561	0.1016	282.561	0.0426
68.6864	0.015	68.6864	0.0073													115.561	0.0512	115.561	0.0352									526.561	0.0138	526.561	0.0058								282.436	0.0676	282.436	0.0355
68.5614	0.0097	68.5614	0.0089													115.436	0.0511	115.436	0.041									526.436	0.014	526.436	0.0193								282.311	0.1038	282.311	0.0199
68.4364	0.008	68.4364	0.0018													115.311	0.045	115.311	0.0394									526.311	0.0086	526.311	0.0113								282.186	0.0481	282.186	0.0207
68.3114	0.0102	68.3114	0.002													115.186	0.0497	115.186	0.0388									526.186	0.007	526.186	0.0157								282.061	0.0543	282.061	0.0295
68.1864	0.0092	68.1864	0.0124													115.061	0.0415	115.061	0.0371									526.061	0.0081	526.061	0.0147								281.936	0.0424	281.936	0.017
68.0614	0.0107	68.0614	0.0037													114.936	0.0406	114.936	0.0287									525.936	0.0014	525.936	0.0106								281.811	0.0499	281.811	0.026
67.9364	0.0111	67.9364	0.0026													114.811	0.0369	114.811	0.0333									525.811	0.0093	525.811	0.008								281.686	0.0663	281.686	0.0269
67.8114	0.008	67.8114	0.0103													114.686	0.0332	114.686	0.0249									525.686	0.0034	525.686	0.0075								281.561	0.068	281.561	0.0051
67.6864	0.0105	67.6864	0.0124													114.561	0.0284	114.561	0.031									525.561	0.0056	525.561	0.0159								281.436	0.0499	281.436	0.009
67.5614	0.0091	67.5614	0.0051													114.436	0.03	114.436	0.0235									525.436	0.0109	525.436	0.0084								281.311	0.0278	281.311	0.0203
67.4364	0.0159	67.4364	0.0058													114.311	0.0246	114.311	0.0259									525.311	0.0079	525.311	0.0137								281.186	0.023	281.186	0.0097
67.3114	0.0092	67.3114	0.0081													114.186	0.0317	114.186	0.0206									525.186	0.0113	525.186	0.0029								281.061	0.0587	281.061	0.0082
67.1864	0.0109	67.1864	0.0047													114.061	0.0268	114.061	0.0336									525.061	0.0134	525.061	0.0068								280.936	0.0252	280.936	0.0177
67.0614	0.005	67.0614	0.0166													113.936	0.0268	113.936	0.0298									524.936	0.0007	524.936	0.0072								280.811	0.0645	280.811	0.0209
66.9364	0.0084	66.9364	0.0131													113.811	0.023	113.811	0.0265									524.811	0.0158	524.811	0.0092								280.686	0.0375	280.686	0.0097
66.8114	0.0094	66.8114	0													113.686	0.0179	113.686	0.0256									524.686	0.0057	524.686	0.0123								280.561	0.0733	280.561	0.004
66.6864	0.008	66.6864	0.0078													113.561	0.0167	113.561	0.0157									524.561	0.0181	524.561	0.0089								280.436	0.0155	280.436	0.0086
66.5614	0.0102	66.5614	0.0078													113.436	0.019	113.436	0.0143									524.436	0.0045	524.436	0.0098								280.311	0.0473	280.311	0.019
66.4364	0.0084	66.4364	0.009													113.311	0.0153	113.311	0.0148									524.311	0.0021	524.311	0.0062								280.186	0.0393	280.186	0.0091
66.3114	0.0073	66.3114	0.0088													113.186	0.0201	113.186	0.022									524.186	0.005	524.186	0.007								280.061	0.0512	280.061	0.0139
66.1864	0.0067	66.1864	0.0107													113.061	0.0126	113.061	0.0149									524.061	0.0084	524.061	0.006								279.936	0.0592	279.936	0.011
66.0614	0.0109	66.0614	0.0124													112.936	0.0152	112.936	0.0191									523.936	0.0075	523.936	0.0193								279.811	0.0256	279.811	0.0059
65.9364	0.0045	65.9364	0.0072													112.811	0.0136	112.811	0.0228									523.811	0.0107	523.811	0.0031								279.686	0.0499	279.686	0.0099
65.8114	0.0124	65.8114	0.011													112.686	0.015	112.686	0.0182									523.686	0.0064	523.686	0.0062								279.561	0.0574	279.561	0
65.6864	0.0065	65.6864	0.0069													112.561	0.0139	112.561	0.0197									523.561	0.0113	523.561	0.0079								279.436	0	279.436	0.015
65.5614	0.0126	65.5614	0.007													112.436	0.0199	112.436	0.0128									523.436	0.0072	523.436	0.0104								279.311	0.0336	279.311	0.0126
65.4364	0	65.4364	0.004													112.311	0.0169	112.311	0.0155									523.311	0.0088	523.311	0.0082								279.186	0.0446	279.186	0.0154
65.3114	0.008	65.3114	0.0048													112.186	0.0114	112.186	0.0029									523.186	0.0054	523.186	0.0123								279.061	0.0225	279.061	0.006
65.1864	0.0038	65.1864	0.0019													112.061	0.0057	112.061	0.0198									523.061	0.0072	523.061	0.0038								278.936	0.0318	278.936	0.0132
65.0614	0.0079	65.0614	0.0055													111.936	0.0028	111.936	0									522.936	0	522.936	0.014								278.811	0.0367	278.811	0.022
64.9364	0.0012	64.9364	0.0126													111.811	0.0057	111.811	0.022									522.811	0.0095	522.811	0.011								278.686	0.0574	278.686	0.0059
64.8114	0.0056	64.8114	0.0053													111.686	0.0062	111.686	0.0033									522.686	0.0059	522.686	0.005								278.561	0.0539	278.561	0.0148
64.6864	0.0007	64.6864	0.0048													111.561	0.0066	111.561	0.0084									522.561	0.0098	522.561	0								278.436	0.0451	278.436	0.007
64.5614	0.0039	64.5614	0.0083													111.436	0.0008	111.436	0.0026									522.436	0.0091	522.436	0.0044								278.311	0.053	278.311	0.0101
64.4364	0.0102	64.4364	0.0066													111.311	0.0068	111.311	0.0048									522.311	0.0102	522.311	0.006								278.186	0.0579	278.186	0.0048
64.3114	0.0168	64.3114	0.0157													111.186	0.0019	111.186	0.0007									522.186	0.0034	522.186	0.0041								278.061	0.0632	278.061	0.0117
64.1864	0.0015	64.1864	0.0027													111.061	0.0026	111.061	0.0175									522.061	0.015	522.061	0.0079								277.936	0.0618	277.936	0.0115
64.0614	0.0076	64.0614	0.0105													110.936	0	110.936	0.0005									521.936	0.0013	521.936	0.0075								277.811	0.0367	277.811	0.0123
63.9364	0.0086	63.9364	0.0065													110.811	0.0034	110.811	0.0008									521.811	0.0072	521.811	0.0144								277.686	0.0517	277.686	0.0027
63.8114	0.0084	63.8114	0.0053													110.686	0.0011	110.686	0.0037									521.686	0.0115	521.686	0.0024
63.6864	0.0086	63.6864	0.0128
